# Supplementary material for: Bacterial Communities and Resistance and Virulence Genes in Hospital and Community Wastewater: Metagenomic Analysis
Source: Int J Mol Sci. 2025 Feb 26;26(5):2051. doi: 10.3390/ijms26052051 (PMC11900532; doi:10.3390/ijms26052051)
Supplement: Supplementary file 1 [file ijms-26-02051-s001.zip]

Archive with 4 entries (4 files):
- Supplementary Material Table S1.xlsx
- Supplementary Material Table S2.xlsx
- Supplementary Material Table S3.xlsx
- Supplementary_Material_Fig_S1-S6.pdf
