# Supplementary material for: Bacterial Communities and Resistance and Virulence Genes in Hospital and Community Wastewater: Metagenomic Analysis
Source: Int J Mol Sci. 2025 Feb 26;26(5):2051. doi: 10.3390/ijms26052051 (PMC11900532; doi:10.3390/ijms26052051)
Supplement: Supplementary file 1 [file ijms-26-02051-s001.zip › Supplementary Material Table S1.xlsx]

## Sheet: Bacterial community
Table S1. Bacterial community composition in community and hospital wastewater samples, relative abundance at the phylum level.
	Proteobacteria	Bacteroidetes	Firmicutes	Actinobacteria
	SEASON	SEASON	SEASON	SEASON
	Autumn 47.98 ± 22.83%	Autumn 18.13 ± 9.25%	Autumn 17.05 ± 17.90%	Autumn 4.34 ± 2.87%
	WWTP	WWTP	WWTP	WWTP
	ACA 56.97 ± 5.60%	ACA 13.33 ± 11.58%	ACA 6.74 ± 2.63%	ACA 4.92 ± 4.62%
	COY 46.55 ± 21.00%	COY 15.79 ± 2.74%	COY 46.55 ± 21.00%	COY 4.60 ± 4.07%
	CAN 52.54 ± 43.1%	CAN 19.16 ± 18.86%	CAN 52.54 ± 43.1%	CAN 3.96 ± 3.13%
	NUT 23.71%	NUT 18.37%	NUT 23.71%	NUT 3.43%
	CONDITION	CONDITION	CONDITION	CONDITION
	Raw 32.62 ± 14.22%	Raw 23.06 ± 8.48%	Raw 27.51 ± 17.29%	Raw 2.14 ± 0.86%
	Treated 68.45 ± 12.62%	Treated 1.56 ± 5.96%	Treated 3.11 ± 1.76%	Treated 7.28 ± 0.02%
	SEASON	SEASON	SEASON	SEASON
	Spring 46.65 ± 18.10%	Spring 18.16 ± 6.65%	Spring 18.18 ± 17.20%	Spring 4.24 ± 2.99%
	WWTP	WWTP	WWTP	WWTP
	ACA 54.53 ± 1.45%	ACA 20.18 ± 6.24%	ACA 7.25 ± 1.20%	ACA 2.65 ± 2.40%
	COY 54.15 ± 18.12%	COY 14.58 ± 7.05%	COY 54.15 ± 18.12%	COY 6.03 ± 5.85%
	CAN 45.60 ± 35.75%	CAN 16.89 ± 1.70%	CAN 45.60 ± 35.75%	CAN 4.14 ± 3.19%
	NUT 32.33 ± 6.00%	NUT 21.02 ± 5.52%	NUT 32.33 ± 6.00%	NUT 4.04 ± 0.64%
	CONDITION	CONDITION	CONDITION	CONDITION
	Raw 35.96 ± 12.68%	Raw 22.27 ± 3.69%	Raw 26.19 ± 17.39%	Raw 2.58 ± 1.43%
	Treated 64.47 ± 7.96%	Treated 11.31 ± 3.88%	Treated 4.81 ± 1.93%	Treated 7.01 ± 3.00%
	SEASON	SEASON	SEASON	SEASON
	Summer 48.45 ± 16.71%	Summer 20.22 ± 10.06%	Summer 11.88 ± 10.48%	Summer 4.56 ± 2.77%
	WWTP	WWTP	WWTP	WWTP
	ACA 58.60 ± 5.11%	ACA 22.51 ± 9.89%	ACA 4.77 ± 1.00%	ACA 3.80 ± 4.05%
	COY 46.08 ± 6.7%	COY 15.44 ± 0.05%	COY 46.08 ± 6.7%	COY 9.98 ± 0.60%
	CAN 49.1 ± 33.19%	CAN 18.04 ± 18.91%	CAN 49.1 ± 33.19%	CAN 6.45 ± 4.37%
	NUT 31.58%	NUT 29.55%	NUT 31.58%	NUT 3.45%
	CONDITION	CONDITION	CONDITION	CONDITION
	Raw 38.38 ± 12.81%	Raw 26.48 ± 7.40%	Raw 17.08 ± 1.62%	Raw 2.82 ± 1.26%
	Treated 61.89 ± 10.86%	Treated 11.87 ± 6.24%	Treated 4.95 ± 1.05%	Treated 6.87 ± 2.57%
	SEASON	SEASON	SEASON	SEASON
	Winter 43.20 ± 22.18%	Winter 19.73 ± 10.94%	Winter 22.09 ± 17.88%	Winter 4.67 ± 3.50%
	WWTP	WWTP	WWTP	WWTP
	ACA 52.19 ± 29%	ACA 23.44 ± 3.73%	ACA 52.19 ± 29%	ACA 2.55 ± 2.21%
	COY 53.38 ± 17.86%	COY 10.69 ± 4.78%	COY 53.38 ± 17.86%	COY 6.12 ± 4.98%
	CAN 41.43 ± 42.50%	CAN 17.59 ± 16.66%	CAN 41.43 ± 42.50%	CAN 6.03 ± 4.06%
	NUT 20.71 ± 0.97%	NUT 31.73 ± 7.03%	NUT 20.71 ± 0.97%	NUT 3.26 ± 1.97%
	CONDITION	CONDITION	CONDITION	CONDITION
	Raw 33.62 ± 20.37%	Raw 23.73 ± 10.42%	Raw 30.18 ± 16.22%	Raw 2.86 ± 1.27%
	Treated 62.36 ± 10.24%	Treated 11.73 ± 7.97%	Treated 5.90 ± 5.63%	Treated 8.30 ± 3.91%
