# Supplementary material for: Bacterial Communities and Resistance and Virulence Genes in Hospital and Community Wastewater: Metagenomic Analysis
Source: Int J Mol Sci. 2025 Feb 26;26(5):2051. doi: 10.3390/ijms26052051 (PMC11900532; doi:10.3390/ijms26052051)
Supplement: Supplementary file 1 [file ijms-26-02051-s001.zip › Supplementary Material Table S2.xlsx]

## Sheet: Genera
Table S2. Results of highest relative abundances for the bacterial genera from community and hospitals wastewater
Genus	Autumn_Raw_W2_ACA	Autumn_Raw_W2_COY	Autumn_Raw_W2_CAN	Autumn_Raw_W2_NUT	Autumn_Treated_W2_ACA	Autumn_Treated_W1_COY	Autumn_Treated_W2_CAN	Spring_Raw_W1_ACA	Spring_Raw_W1_COY	Spring_Raw_W2_CAN	Spring_Raw_W1_NUT	Spring_Raw_W2_NUT	Spring_Treated_W1_ACA	Spring_Treated_W2_COY	Spring_Treated_W1_CAN	Summer_Raw_W1_ACA	Summer_Raw_W2_COY	Summer_Raw_W1_CAN	Summer_Raw_W1_NUT	Summer_Treated_W2_ACA	Summer_Treated_W1_COY	Summer_Treated_W1_CAN	Winter_Raw_W2_ACA	Winter_Raw_W1_COY	Winter_Raw_W2_COY	Winter_Raw_W1_CAN	Winter_Raw_W1_NUT	Winter_Raw_W2_NUT	Winter_Treated_W2_ACA	Winter_Treated_W1_COY	Winter_Treated_W2_CAN
Acetoanaerobium	0.292805	0.807627	0.0102269	0.458078	0.0367799	0.398882	0.00149692	0.0711282	1.07869	0.0963061	0.000896089	0.505153	0.0853875	0.21925	0.004244	0.286322	0.431929	0.118923	0.139566	0.0672692	0.378737	0.00303413	0.0940244	0.00599502	1.01581	0.0242091	0.245429	0.0140294	0.189003	0.0627583	0.00312641
Achromobacter	0.100323	0.0417205	0.0291468	0.0409953	0.191562	0.13477	0.255973	0.0603239	0.0752818	0.0277806	0.149647	0.109337	0.154286	0.299822	0.316885	0.0689523	0.111749	0.0845864	0.799433	0.17076	0.148445	0.378255	0.0671189	0.0830739	0.0435285	0.015829	0.0853665	0.0272336	0.129628	0.292544	0.26637
Acidovorax	11.3702	3.69201	1.95539	0.745045	2.924	2.52354	10.2494	12.5324	7.01542	1.82704	3.77433	2.33591	3.87424	3.0695	9.66501	10.8982	3.14854	1.84415	1.67055	3.97176	3.02709	2.74791	11.0356	7.06556	3.60354	0.337997	0.864336	0.911087	5.47251	2.65752	2.27477
Acinetobacter	7.7995	2.26063	1.16945	9.32197	4.27337	1.34227	0.245494	13.9144	2.82807	2.34885	1.7187	6.76871	4.95071	1.40348	0.550306	13.4494	5.99908	1.47984	3.84008	6.49522	5.46247	0.19115	14.6759	3.23175	6.68029	1.04192	5.97947	4.24679	8.41739	2.03599	0.956681
Aeromonas	2.29491	5.51072	3.16933	4.04249	3.70328	3.38462	0.197593	2.61644	4.29054	4.63658	4.29675	4.10818	2.92496	1.63729	0.981779	3.16037	2.6414	2.81648	1.08063	2.44411	2.71312	0.750442	2.61475	8.90689	5.07418	1.61829	2.52441	2.79433	2.41039	1.12275	0.640913
Agrobacterium	0.0686717	0.0190575	0.0449985	0.0160416	0.0965473	0.0524607	0.124244	0.0180071	0.0289545	0.0541722	0.0439084	0.0491592	0.0500548	0.151731	0.08488	0.0259731	0.0545694	0.0594617	0.180903	0.0638195	0.0783088	0.140582	0.0185156	0.0214108	0.0257617	0.0381759	0.0365856	0.0156799	0.0664345	0.129175	0.0975439
Akkermansia	0.195614	0.443474	0.272548	0.0231713	0.0260524	0.0850225	0.0149692	0.0375149	0.274278	0.169462	0.114699	0.150868	0.0753766	0.0976398	0.0523427	0.0194798	0.377834	0.213979	0.443609	0.0195483	0.233463	0.02933	0.0344274	0.632475	0.30159	0.0679718	0.0846043	0.0280588	0.181595	0.0439027	0.0143815
Aliarcobacter	3.53536	18.9143	0.17079	2.13888	4.45727	3.93998	0.0224537	6.32741	14.0966	2.41645	0.919388	1.92992	9.71769	1.50149	1.23076	4.43088	15.4143	4.04424	0.734817	2.49644	10.7503	0.9689	6.46975	1.38357	10.4069	1.40273	1.9802	1.43843	4.27114	1.06985	0.115052
Alicycliphilus	0.342464	0.0726246	0.0480666	0.0668402	0.142522	0.123916	0.651159	0.171068	0.184256	0.0328737	0.247321	0.139002	0.14192	0.380394	0.363569	0.368261	0.236665	0.150748	0.237796	0.330022	0.223217	0.428824	0.290752	0.212823	0.0759527	0.0130357	0.0564029	0.066846	0.290969	0.310837	0.234481
Alistipes	0.45207	0.128252	1.35149	0.389455	0.10421	0.0669326	0.0419137	0.211584	0.271646	0.531073	1.83967	0.755187	0.179608	0.108684	0.0877094	0.136977	0.526714	1.25833	2.06673	0.11154	0.394715	0.0758534	0.227394	0.195695	0.242516	0.92274	0.525156	0.704772	0.430088	0.0557226	0.0531489
Amycolatopsis	0.0375793	0.0247233	0.0230106	0.0142592	0.235238	0.0994944	0.146698	0.0237094	0.0415892	0.0157423	0.0654145	0.0652631	0.137798	0.284385	0.164101	0.0160786	0.0787698	0.0862614	0.0409017	0.178235	0.109657	0.291277	0.0202514	0.0299751	0.0310918	0.0200191	0.0259148	0.0173305	0.0732631	0.333069	0.240108
Aquaspirillum	0.573084	0.14937	0.0301695	0.0160416	1.41143	0.129343	0.0194599	1.73379	2.06262	0.0282436	0.363812	0.0474641	0.907463	0.0490709	0.0834654	1.27515	0.536322	0.0251247	0.248021	0.786532	0.54438	0.0677623	1.99534	0.0449627	0.468597	0.00744896	0.034299	0.0181557	0.892931	0.0613512	0.0212596
Arcobacter	1.74766	5.86045	0.0271014	0.196956	1.38231	1.62357	0.017963	3.11374	2.80069	0.220856	0.0582458	0.758577	2.54985	0.681345	0.0707334	1.79925	4.43946	0.291028	0.173941	1.18267	3.34166	0.105183	2.71311	0.645322	4.1281	0.0679718	0.110519	0.130391	2.10681	1.81225	0.020009
Aromatoleum	0.0714678	0.0777753	0.0209652	0.0213888	0.158613	0.115775	0.275433	0.068127	0.0968661	0.0171314	0.0761676	0.0576349	0.19963	0.216238	0.273031	0.0782284	0.0922935	0.0477369	0.0835439	0.225956	0.116731	0.487484	0.0755088	0.07922	0.0612952	0.0069834	0.0129574	0.0123789	0.0952536	0.205442	0.260117
Azoarcus	0.166646	0.131342	0.0342602	0.0240625	0.331786	0.211652	0.553859	0.183973	0.207946	0.0296326	0.207893	0.124593	0.47817	0.364832	0.708748	0.242724	0.174148	0.075374	0.090941	0.550803	0.236146	1.54842	0.24186	0.146878	0.117705	0.0144324	0.0327746	0.022282	0.212382	0.396531	0.537742
Azospira	0.263279	0.212208	0.0557368	0.0989234	0.205355	0.683798	0.648165	0.192977	0.274278	0.0393559	0.508083	0.422091	0.913941	0.372487	1.5816	0.19016	0.271424	0.0896114	0.508225	0.738237	0.335801	1.90746	0.171269	0.197836	0.175891	0.0148979	0.0548785	0.0693218	0.395251	0.441982	2.30291
Azospirillum	0.0334411	0.0216329	0.0127837	0.0151504	0.137925	0.0633146	0.163164	0.0237094	0.0426421	0.0148163	0.0806481	0.0508544	0.0900986	0.184361	0.158443	0.0200982	0.0705844	0.0540181	0.0451442	0.128214	0.0991668	0.23464	0.0199621	0.0359701	0.0275384	0.00884564	0.0335368	0.0148547	0.0633095	0.207271	0.1657
Bacillus	0.0671059	0.0927123	0.0506233	0.0534721	0.235238	0.0922584	0.0688582	0.045318	0.105816	0.0944541	0.0331553	0.0822145	0.145453	0.104166	0.16976	0.0522553	0.118273	0.108455	0.0841966	0.114415	0.119293	0.171934	0.0419493	0.0329726	0.0879453	0.084732	0.0922263	0.0742734	0.102198	0.134241	0.0969186
Bacteroides	3.20565	2.78703	8.17234	5.66983	1.00379	0.95786	0.0748458	1.89975	4.59903	5.58066	5.97781	2.74868	2.70472	0.825169	1.43023	1.58807	4.42712	9.32503	8.68759	1.06481	3.60952	0.599747	2.55602	2.36204	4.45723	7.34887	4.89333	5.77434	3.0046	0.305067	0.245736
Bifidobacterium	0.337095	0.798871	0.672421	2.7654	0.14712	0.125725	0.0808335	0.219687	0.196364	0.938985	1.35578	1.94094	0.16312	0.257905	0.046684	0.148727	0.312469	0.189691	1.11305	0.0948668	0.156374	0.0586599	0.246489	1.77024	1.36315	1.93394	1.97486	1.00021	0.822561	0.270874	0.0562753
Blautia	0.501393	2.80815	3.12126	5.36236	0.231407	0.304815	0.0134722	0.392856	1.47089	4.35415	0.361124	2.66307	0.861531	0.392442	0.089124	0.33765	0.929104	1.07952	2.17693	0.23803	0.4246	0.0323641	0.68334	1.2384	4.11255	5.90936	4.0229	1.53828	0.855315	0.10638	0.0331399
Bordetella	0.0895864	0.0386301	0.0301695	0.0267361	0.194627	0.120298	0.215556	0.0627249	0.0726496	0.0333367	0.0779598	0.0627204	0.16842	0.288778	0.294251	0.0602946	0.108427	0.0699304	0.0764731	0.170185	0.147591	0.437927	0.0587291	0.0787917	0.0568535	0.0176913	0.0358234	0.0288841	0.128239	0.297609	0.261368
Bosea	0.118218	0.0139068	0.023522	0.013368	0.0980798	0.0551742	0.303874	0.0117046	0.0205314	0.0203724	0.0465967	0.0423786	0.0688989	0.351403	0.100441	0.0157694	0.0676186	0.0435494	0.348317	0.114415	0.13393	0.264981	0.0182263	0.0124183	0.0270943	0.0144324	0.0243904	0.0156799	0.116897	0.327441	0.150693
Bradyrhizobium	0.10435	0.0499616	0.0506233	0.0409953	0.937122	0.4025	0.913119	0.0558222	0.106342	0.0365778	0.11918	0.100861	0.376294	1.6792	0.601234	0.0538013	0.198229	0.17671	0.171765	0.703739	0.42338	0.990139	0.0486034	0.0954922	0.0737319	0.0442282	0.0670737	0.041263	0.264002	1.22238	5.555
Brevundimonas	0.0560334	0.0175123	0.0444872	0.0187152	0.327188	0.108539	0.312856	0.0153061	0.043695	0.044912	0.0654145	0.0703485	0.0677212	0.526602	0.464011	0.0210258	0.114121	0.19681	0.193522	0.161561	0.270788	0.310493	0.0196728	0.0274058	0.0466376	0.0279336	0.0175306	0.022282	0.100115	0.449721	0.120054
Burkholderia	0.168548	0.11177	0.0894857	0.0543633	0.520283	0.256876	0.603257	0.127851	0.186888	0.0666735	0.208789	0.151715	0.394549	0.558856	0.676211	0.139451	0.224209	0.205604	0.273802	0.541603	0.290792	0.988116	0.139156	0.178994	0.123923	0.0381759	0.101373	0.0577682	0.235067	0.641514	0.693437
Butyrivibrio	0.191587	0.106619	0.435156	0.92685	0.021455	0.00814045	0	0.0852338	0.0726496	1.114	0.111115	0.193247	0.0329773	0.0181977	0.016976	0.134503	0.0736687	0.167498	0.290337	0.0482958	0.0419599	0.00707965	0.123823	0.0471038	0.130141	0.628972	0.773634	0.474524	0.1831	0.00914639	0.0118803
Campylobacter	0.0748231	0.116405	0.0184085	0.0356481	0.130262	0.0678371	0.0269445	0.0804319	0.0789669	0.0361148	0.0232983	0.0288175	0.109532	0.0769322	0.06366	0.0439068	0.12978	0.0602992	0.0486252	0.0655444	0.115024	0.091024	0.0526537	0.0329726	0.0612952	0.0274681	0.0320124	0.0264083	0.0993045	0.0875239	0.0412686
Capnocytophaga	0.0322108	0.0396603	0.0178971	0.0169328	0.0390787	0.0506517	0.0269445	0.0267106	0.0663322	0.0245395	0.00716872	0.017799	0.0376883	0.0476904	0.0693187	0.0330847	0.0548067	0.0401995	0.0160996	0.0281726	0.0603783	0.0434893	0.0214086	0.01199	0.052856	0.0228124	0.0221038	0.018981	0.0372681	0.0502348	0.0268871
Caulobacter	0.0355661	0.0200877	0.0138064	0.0142592	0.275083	0.139292	0.910125	0.0165066	0.024743	0.0125013	0.0385318	0.0440738	0.0706656	0.701927	1.07373	0.0176246	0.0941916	0.0443869	0.0746239	0.0960167	0.429113	0.840455	0.0159118	0.0286905	0.0248734	0.0102423	0.0236282	0.018981	0.0733789	0.316746	0.173828
Chitinophaga	0.0163291	0.0324493	0.0184085	0.0124768	0.11034	0.115775	0.0643674	0.00960381	0.0410628	0.0175944	0.0125453	0.017799	0.0253218	0.101907	0.0862947	0.0142233	0.036775	0.0431307	0.0165347	0.0218481	0.051474	0.0758534	0.00925779	0.00556681	0.0239851	0.019088	0.0160062	0.0140294	0.0274303	0.0786589	0.163198
Chromobacterium	0.0673296	0.0314192	0.0332375	0.0169328	0.134093	0.0633146	0.12125	0.0810322	0.0626471	0.0208355	0.13531	0.0339029	0.108943	0.101154	0.186736	0.0754456	0.0736687	0.0598805	0.0845229	0.120165	0.0895306	0.197219	0.077534	0.0492448	0.0359776	0.0135012	0.0350612	0.00990311	0.0703696	0.121577	0.113801
Chryseobacterium	0.779883	0.224055	0.0889743	0.155069	0.311863	0.497472	0.157176	0.837032	0.346401	0.106492	0.0591419	0.176295	0.281484	0.278236	0.268787	1.39512	0.368344	0.257109	0.259225	0.728462	0.365929	0.271049	0.947187	0.0423934	0.232744	0.109872	0.103659	0.0916038	0.866889	0.315199	0.171952
Citrobacter	0.252542	0.269896	1.15206	0.145266	0.15325	0.112157	0.0389198	0.213985	0.127926	0.443564	0.212373	0.25851	0.206108	0.0760536	1.47125	0.169134	0.441182	1.64525	0.309047	0.109816	0.369222	0.222503	0.171269	0.188843	0.119925	1.74073	0.0998483	0.0808754	0.220947	0.0544562	0.125056
Cloacibacterium	6.38054	1.46382	0.0286354	0.720982	0.920264	1.7312	0.0164661	7.22087	2.86281	0.259749	0.710599	1.98925	1.9115	0.478787	0.0113173	9.83884	0.909174	0.859264	0.627994	3.86942	0.772476	0.0192162	5.18233	0.447058	1.35294	0.108476	1.13492	0.749336	2.40692	0.40019	0.584638
Clostridium	0.372885	0.4512	0.222947	0.609582	0.43906	0.217079	0.112269	0.20258	0.404311	0.523201	0.146063	0.438195	0.339195	0.276479	0.370643	0.264059	0.455773	0.426701	0.798671	0.263902	0.39008	0.3378	0.235206	0.116903	0.475704	0.491632	0.461894	0.421708	0.520481	0.340949	0.154445
Collimonas	0.0296384	0.0221479	0.0076702	0.00534721	0.0528711	0.0669326	0.0853242	0.0198079	0.0273752	0.00648214	0.0179218	0.0186466	0.048877	0.0589855	0.0905387	0.0179338	0.0306063	0.0209372	0.0168611	0.0523205	0.0573289	0.11024	0.0205407	0.0295469	0.0186551	0.00651784	0.0121952	0.0041263	0.035532	0.0786589	0.0706568
Comamonas	2.52542	0.82926	0.426975	0.20765	0.68426	0.840275	1.42057	1.07473	1.24083	0.373186	1.01796	0.526343	0.931608	0.72138	1.13315	1.82121	1.80874	0.465225	0.967282	0.878524	1.43432	0.920354	1.45145	3.75802	0.88345	0.101492	0.337655	0.409329	2.39361	0.824441	0.654044
Coprococcus	0.239121	1.25986	2.57872	4.08349	0.0360137	0.0397978	0.00449075	0.231392	0.272699	3.82076	0.399656	1.46291	0.0865653	0.0557225	0.0367813	0.25602	0.233699	0.968138	1.35541	0.0942919	0.106607	0.0131479	0.395481	0.708697	1.27654	2.88321	4.93601	2.58306	0.490967	0.0219513	0.0125056
Corynebacterium	0.0447373	0.0334794	0.0547141	0.0213888	0.242134	0.133865	0.133226	0.0336133	0.0689644	0.0384298	0.0842324	0.093233	0.124842	0.206575	0.192395	0.0272099	0.108902	0.127298	0.0659214	0.178235	0.127709	0.247788	0.0231445	0.0355419	0.055521	0.0442282	0.0571651	0.0379619	0.0946749	0.24836	0.227602
Cupriavidus	0.188232	0.122586	0.0726112	0.0454513	0.449022	0.281298	0.627208	0.138655	0.178992	0.0629694	0.195348	0.14663	0.402205	0.594875	0.761091	0.147181	0.218159	0.142792	0.144135	0.472034	0.320066	1.00228	0.143206	0.203403	0.12259	0.0302614	0.0746957	0.0643702	0.253701	0.659806	2.69309
Dechloromonas	0.677434	0.525885	0.050112	0.105162	0.502659	0.429635	0.892162	0.476889	0.624891	0.0324107	0.307359	0.250881	1.1913	0.949918	1.03412	0.416187	0.461823	0.0988237	0.358869	1.77545	0.561091	1.84576	0.448713	0.432498	0.470818	0.0125701	0.0586895	0.0552924	0.691891	0.732978	0.954179
Delftia	0.150094	0.0504767	0.0332375	0.0311921	0.19003	0.185421	0.381714	0.088235	0.100025	0.0319477	0.115596	0.161039	0.134265	0.188754	0.46967	0.117188	0.124561	0.0481556	0.129232	0.140863	0.153934	0.366119	0.108779	0.214108	0.0701786	0.0130357	0.0411589	0.0404377	0.14236	0.203331	0.167575
Denitratisoma	0.0478689	0.0417205	0.013295	0.0151504	0.146353	0.0940674	0.16017	0.0339135	0.0605413	0.0152793	0.0250905	0.0271223	0.230252	0.145707	0.342349	0.0337031	0.0661951	0.0305684	0.0317641	0.186284	0.103314	0.511757	0.0367418	0.0548116	0.0342009	0.00651784	0.0167684	0.0140294	0.0792816	0.21881	0.4452
Desulfovibrio	0.699579	1.73527	1.46296	0.425995	0.134093	0.155573	0.0508952	0.837633	2.32479	1.28161	4.70716	1.49766	0.98284	0.33559	0.232005	0.721371	1.42248	5.18657	0.886784	0.218481	1.205	0.618963	0.295671	1.0213	1.245	0.463698	0.782018	1.63484	0.723951	0.104972	0.0912911
Dialister	0.328148	0.262685	0.806905	0.730786	0.0475074	0.0144719	0.00149692	0.270407	0.154775	0.513015	1.93466	1.90195	0.134853	0.0185742	0.0480987	0.0983266	0.174859	0.566143	0.59351	0.0402465	0.072088	0.00505689	0.364236	0.265494	0.318913	0.400382	0.480949	0.522389	0.335297	0.0173078	0.00937922
Diaphorobacter	0.761428	0.231266	0.106871	0.0775346	0.262057	0.292152	0.809832	0.447178	0.381147	0.093528	0.447149	0.213588	0.317406	0.318773	0.632356	0.490087	0.350668	0.188854	0.566206	0.359344	0.353	0.382301	0.50426	0.587084	0.195878	0.0251403	0.118141	0.108934	0.825917	0.324345	0.283252
Dorea	0.241917	0.527945	1.69563	1.94906	0.0498061	0.0352753	0.0089815	0.17617	0.197417	2.67759	0.112011	2.59696	0.14192	0.0663901	0.0325373	0.218916	0.203449	0.680041	1.17864	0.0873925	0.098191	0.00809102	0.323155	0.32159	1.29075	3.05407	1.9238	0.689917	0.474764	0.0196999	0.0143815
Enterobacter	0.411024	0.158641	0.257207	0.0917938	0.238303	0.13477	0.0883181	0.244597	0.178465	0.243543	0.211477	0.176295	0.282662	0.105797	0.174004	0.773317	0.434301	0.269672	0.487666	0.297249	0.384835	0.137547	0.174451	0.202546	0.123035	0.27049	0.11433	0.0990311	0.335529	0.127064	0.102546
Enterocloster	0.0589414	0.135978	0.201982	0.187152	0.015325	0.0135674	0.00748458	0.0384153	0.0742289	0.23845	0.128141	0.300041	0.0418105	0.0326303	0.0240493	0.0250455	0.105105	0.152842	0.754288	0.0218481	0.0553773	0.016182	0.038767	0.159296	0.18966	0.304476	0.215703	0.161751	0.0868047	0.0130864	0.0118803
Enterococcus	0.042053	0.0551123	0.0429531	0.148831	0.0505724	0.0452247	0.0164661	0.045318	0.0468537	0.577374	0.0250905	0.160191	0.058888	0.0499494	0.0495134	0.0256639	0.0656019	0.0841677	0.385629	0.0488708	0.0509861	0.053603	0.0335595	0.0282623	0.0723994	0.180637	0.0792689	0.063545	0.102545	0.0457319	0.0231354
Escherichia	0.35376	0.780329	0.929117	0.360046	0.422203	0.321096	0.0479013	0.437874	0.700173	0.832492	1.08875	0.384798	0.790276	0.236946	0.179663	0.354965	0.407847	0.672923	0.617877	0.313923	0.410328	0.147661	0.428462	0.557965	0.716443	0.468819	0.67531	2.54758	0.393746	0.0921675	0.0537742
Eubacterium	0.0593887	0.0746849	0.155449	0.842186	0.0176237	0.0135674	0.00598767	0.0369147	0.048433	0.441712	0.0546615	0.189856	0.0282662	0.0170681	0.016976	0.0414332	0.0555185	0.110549	0.385738	0.023573	0.0326897	0.0151707	0.0448424	0.0402523	0.107045	0.384087	0.371954	0.337531	0.0842584	0.0139307	0.0118803
Faecalibacterium	1.48494	3.58591	13.0746	7.78019	0.150951	0.0434157	0.0209568	2.10474	1.57407	8.48883	8.88473	8.07143	0.407505	0.0838347	0.213615	0.782902	1.06778	5.56009	5.21867	0.318523	0.4629	0.0192162	1.76882	10.2292	5.98072	14.9701	9.2272	6.88019	1.73112	0.0526269	0.0387674
Ferribacterium	0.454643	0.703583	0.0414191	0.117639	0.413008	0.317478	0.646668	0.624248	0.789143	0.0250025	0.336034	0.266985	1.0011	0.803834	0.694602	0.49287	0.372733	0.0695116	0.368115	1.41323	0.514862	1.23995	0.537241	0.566102	0.579639	0.00791452	0.0548785	0.044564	0.497217	0.541466	0.848507
Flavobacterium	8.4936	0.45223	0.217322	0.454513	0.804561	8.04819	1.05533	5.0423	0.877586	0.594042	0.100362	0.446671	1.34323	2.64192	0.646503	8.52566	1.70684	0.840421	0.524108	3.61184	2.61103	0.627054	6.38585	0.0680863	0.796838	0.232315	0.201221	0.248403	5.00932	2.67919	1.03547
Fusobacterium	0.160719	0.169457	0.0122723	0.0347569	0.0804561	0.0904494	0.0134722	0.105042	0.0905487	0.0509311	0.0125453	0.0406835	0.125431	0.0697786	0.033952	0.103583	0.133339	0.0577868	0.100187	0.0971666	0.105875	0.0495575	0.138867	0.0081361	0.150129	0.0302614	0.0396344	0.0214567	0.168401	0.0503755	0.0181332
Halomonas	0.0828758	0.0721096	0.0531801	0.0285185	0.319526	0.145624	0.28142	0.0624248	0.0900223	0.04769	0.0609341	0.093233	0.232019	0.235565	0.216444	0.0630774	0.120646	0.0774678	0.083979	0.271952	0.159179	0.287231	0.0517857	0.107482	0.0626277	0.0251403	0.0434455	0.0272336	0.13067	0.256099	0.206343
Herbaspirillum	0.0706849	0.0339945	0.0199425	0.013368	0.124898	0.104921	0.190108	0.0363144	0.0689644	0.0171314	0.0573497	0.0372932	0.127787	0.153613	0.232005	0.0528737	0.0779394	0.0456432	0.0418807	0.123614	0.125636	0.300379	0.052075	0.0723685	0.0359776	0.0102423	0.0243904	0.00907785	0.0829852	0.212337	0.196338
Hydrogenophaga	0.873383	0.463561	0.0613616	0.0623841	1.11642	1.43362	1.96845	0.464885	0.570141	0.0513941	0.169361	0.133069	1.53403	1.24773	1.80936	0.592124	0.534424	0.0917051	0.21952	0.895773	0.877742	1.16106	0.63358	1.43324	0.248734	0.0204846	0.0891775	0.0833512	0.720594	1.73711	1.0042
Hymenobacter	0.0355661	0.0458411	0.0378397	0.0276273	0.158613	0.112157	0.188611	0.0213085	0.068438	0.0337997	0.0537654	0.081367	0.0641879	0.167544	0.2122	0.0330847	0.085413	0.09673	0.0460144	0.11959	0.0922141	0.253856	0.0237231	0.0351137	0.0435285	0.0339859	0.034299	0.0379619	0.0614577	0.302816	0.135686
Janthinobacterium	0.0729218	0.0396603	0.0271014	0.017824	0.724105	0.149242	0.145201	0.0465185	0.0542239	0.0236135	0.0555575	0.0322078	0.118365	0.196535	0.224932	0.0448345	0.0915817	0.0443869	0.0575452	0.148912	0.194674	0.19115	0.0457103	0.0663735	0.0386426	0.0125701	0.0289636	0.0140294	0.094212	0.228097	0.206968
Klebsiella	0.658085	0.180789	0.730715	0.130115	0.351708	0.107635	0.071852	0.686072	0.228478	0.398652	0.451629	0.531428	0.453437	0.133031	0.16976	0.727555	0.382698	1.35129	0.774848	0.325422	0.295183	0.14665	0.285256	0.164007	0.166563	0.223934	0.371192	0.137818	0.563883	0.0931525	0.0737832
Lachnoclostridium	0.0411583	0.10971	0.199937	0.201412	0.0229874	0.0108539	0.0089815	0.0492195	0.0642264	0.261138	0.112011	0.264443	0.0418105	0.0215862	0.0183907	0.0293743	0.0593146	0.164567	0.213755	0.0264477	0.0441554	0.0101138	0.0407921	0.0894971	0.172337	0.351964	0.238569	0.170829	0.0641197	0.0153378	0.0137562
Lachnospira	0.190133	0.204482	0.636627	1.15678	0.0229874	0.0117584	0	0.148259	0.166883	1.12743	0.11918	1.7299	0.0653656	0.0385288	0.0155613	0.18614	0.136779	0.830371	0.355932	0.0419714	0.0784308	0.00505689	0.303192	0.0351137	0.412632	1.09826	1.20733	0.980408	0.243747	0.00647283	0.00312641
Laribacter	0.308687	1.37626	1.28553	0.346678	0.103444	0.305719	0.053889	0.315725	1.42035	0.422728	1.95527	0.0822145	0.554136	0.186118	0.0580014	0.28725	0.514851	1.07952	0.0687497	0.108091	0.574509	1.26523	0.176766	0.879556	1.02336	0.023278	0.96952	1.4995	0.33414	0.0970924	0.0425191
Legionella	0.103119	0.0355397	0.00920424	0.00891202	0.350175	0.202607	0.0254476	0.0225089	0.0373777	0.0148163	0.00896089	0.0152563	0.101876	0.0746731	0.0990267	0.0222626	0.0582469	0.0259622	0.0259987	0.0845177	0.0992888	0.105183	0.0205407	0.0175569	0.0266501	0.0135012	0.0175306	0.00990311	0.144096	0.302816	0.0669051
Limnohabitans	0.171791	0.0700493	0.025056	0.013368	0.229874	2.25581	0.167655	0.106242	0.101078	0.0175944	0.0259866	0.0194942	0.269707	0.400976	0.120247	0.101419	0.114121	0.0293121	0.0331782	0.136263	0.793578	0.0788875	0.135106	0.403379	0.042196	0.00791452	0.0137196	0.0264083	0.17222	1.71037	0.075659
Lysobacter	0.102448	0.0360548	0.0301695	0.0294097	0.266654	0.511944	0.467038	0.0357142	0.0679115	0.0212985	0.120076	0.0695009	0.140742	1.01505	0.29708	0.0516369	0.137491	0.0736991	0.178945	0.374293	0.239196	0.458154	0.0465782	0.0492448	0.0488585	0.015829	0.026677	0.022282	0.145716	0.828522	0.380171
Mediterraneibacter	0.228496	1.03374	2.37981	2.30732	0.0597674	0.0560787	0.0104784	0.204681	0.413787	2.62527	0.1604	2.45542	0.203752	0.0983928	0.046684	0.258494	0.356718	1.3023	1.36564	0.11729	0.155276	0.0121365	0.342249	0.754945	1.82864	3.32224	2.81023	1.01259	0.536453	0.0332084	0.0137562
Megamonas	0.333069	0.726761	0.0572708	0.638992	0.403047	0.196275	0.00299383	0.392256	0.309024	0.824621	0.00896089	0.355133	0.743755	0.139557	0.0226347	0.0967806	0.264069	0.100917	0.248674	0.186859	0.130027	0.0262958	0.491531	0.0081361	0.761748	0.825438	0.820128	0.0470398	0.346177	0.108772	0.00937922
Melaminivora	0.178725	0.075715	0.0363056	0.0311921	0.109574	0.103112	0.354769	0.123649	0.148984	0.0291696	0.105739	0.0678058	0.13132	0.148468	0.246152	0.154292	0.147337	0.0552743	0.119659	0.140863	0.157593	0.19823	0.143496	0.349852	0.0657369	0.00744896	0.0426833	0.0470398	0.174882	0.164635	0.141314
Microbacterium	0.0568163	0.0257534	0.0352829	0.0285185	0.331019	0.135674	0.193102	0.0258102	0.0631735	0.0342627	0.103946	0.11527	0.166653	0.547687	0.227761	0.0324663	0.134288	0.135673	0.119659	0.259878	0.189307	0.328698	0.0286413	0.037683	0.0670694	0.0419004	0.0449699	0.0321851	0.163308	0.599862	0.339528
Moraxella	0.813547	0.0597479	0.00971559	0.0196064	0.169341	0.0479382	0.0404167	2.0087	1.31717	0.0217615	1.98394	0.110184	0.991673	0.0838347	0.038196	1.73463	0.395272	0.0238684	0.357346	1.12805	0.26969	0.0384324	1.57122	0.347711	0.963845	0.00884564	0.0198172	0.0107284	0.731242	0.069794	0.0125056
Neisseria	0.105915	0.029874	0.0337489	0.0258449	0.125665	0.0479382	0.0853242	0.120948	0.0726496	0.0236135	0.0340514	0.0347505	0.11542	0.0701551	0.135808	0.0667879	0.0699912	0.0448057	0.0386173	0.0707189	0.0713562	0.0900126	0.0749302	0.0612349	0.0337568	0.0162946	0.0213416	0.0165052	0.152082	0.090901	0.0631534
Ottowia	0.181969	0.0772602	0.0357943	0.0151504	0.213783	0.168236	0.998443	0.0945375	0.120556	0.0199094	0.0815441	0.0517019	0.251452	0.280746	0.765335	0.117497	0.126933	0.077049	0.249	0.569776	0.162594	0.542099	0.12903	0.279625	0.0737319	0.0093112	0.03811	0.0280588	0.196179	0.262853	0.256365
Paenibacillus	0.090593	0.158641	0.203005	0.127442	0.291941	0.145624	0.145201	0.057923	0.201629	0.228264	0.179218	0.29326	0.195508	0.179341	0.302739	0.0689523	0.261815	0.281396	0.208533	0.189159	0.231877	0.354994	0.0607542	0.114334	0.183886	0.235573	0.230947	0.165877	0.160531	0.230911	0.231354
Parabacteroides	0.824508	2.16947	2.52656	1.50078	0.186965	0.341899	0.0209568	0.399459	1.59355	1.2242	3.49654	0.849268	0.766132	0.331574	0.111759	0.29096	1.43506	2.17412	1.36575	0.160986	1.03192	0.103161	0.611014	0.925375	1.79577	0.624316	0.916928	1.39469	0.829968	0.0814732	0.0337652
Paraburkholderia	0.125824	0.097863	0.0562481	0.017824	0.350942	0.191753	0.432609	0.0930369	0.132664	0.0490791	0.12366	0.100014	0.279129	0.413149	0.49089	0.0865769	0.16442	0.141117	0.0825649	0.341521	0.225168	0.691783	0.104439	0.137029	0.0954961	0.0297959	0.0571651	0.025583	0.174998	0.457601	0.493972
Paracoccus	0.74879	0.067474	0.051646	0.0258449	0.357072	0.409736	1.53733	0.0804319	0.158987	0.0356518	0.0985698	0.0703485	0.13132	0.934732	0.308397	0.287559	0.3254	0.0975675	0.34625	0.666368	0.376053	0.52086	0.174741	0.128465	0.131474	0.0246747	0.0289636	0.0280588	0.756126	1.80747	0.683433
Paraprevotella	0.195278	0.0262685	1.13212	2.43387	0.0505724	0.0180899	0.00449075	0.131452	0.0705438	0.630157	0.337826	0.494135	0.0983429	0.0163151	0.00707334	0.0794652	0.190874	0.689672	0.356258	0.0454211	0.147835	0.0111252	0.17503	0.0201262	0.0706227	1.30729	0.323935	0.802152	0.250923	0.00773925	0.00562753
Pedobacter	0.0683362	0.0875616	0.0521574	0.0401041	0.167808	0.234264	0.125741	0.0423168	0.127926	0.0425969	0.0206101	0.0406835	0.0889208	0.169301	0.16976	0.0531829	0.125984	0.080399	0.0369856	0.0735937	0.155642	0.123388	0.0390563	0.0145593	0.089722	0.0456249	0.0388722	0.0247578	0.087962	0.22092	0.109424
Phascolarctobacterium	0.450504	0.827715	1.07894	0.166655	0.0490399	0.0578876	0.00149692	0.371548	0.453796	0.818602	0.576186	0.584825	0.148398	0.0943768	0.008488	0.104201	0.50536	0.824508	0.513882	0.0379467	0.229316	0.0111252	0.261243	0.339147	0.685796	0.363603	0.478662	0.155149	0.424417	0.0316606	0.00500225
Phocaeicola	0.889041	2.01804	2.4202	4.18419	1.54706	0.69827	0.0119753	1.44868	2.35585	2.15948	3.47593	3.69626	2.71709	0.663524	0.172589	1.39729	0.908344	2.3211	1.58505	1.06193	1.05461	0.0647282	1.32242	1.53515	1.94101	2.33851	4.0854	4.60082	1.04617	0.161961	0.0706568
Polaribacter	0.0949549	0.0741698	0.0184085	0.0294097	0.114937	0.209843	0.0868211	0.0519206	0.107395	0.0277806	0.00537654	0.017799	0.0812654	0.122364	0.12732	0.0819388	0.09692	0.0615555	0.024367	0.058645	0.113926	0.099115	0.0601756	0.00899254	0.0763969	0.0242091	0.0167684	0.0198062	0.105439	0.158303	0.0412686
Prevotella	3.45853	2.21994	15.2484	1.83944	2.78225	0.417876	0.0464044	5.78059	3.06497	12.7712	7.52357	4.41246	3.3307	0.272086	0.707334	3.87122	1.51074	11.1009	11.3908	2.83451	1.54849	0.145638	6.58981	1.06369	2.75295	15.0488	13.4285	20.8048	3.48874	0.169419	0.41081
Pseudomonas	3.4328	2.66599	0.793099	2.02392	4.48868	8.03643	3.26028	2.66986	3.3403	0.805175	4.11664	2.26132	3.39666	4.62534	2.70201	2.75376	4.67624	1.46477	3.09091	5.56322	4.85454	3.52061	2.98969	13.896	1.46753	0.290975	0.652444	1.03983	3.88248	3.69275	3.51658
Pseudoxanthomonas	0.156692	0.0257534	0.0184085	0.0454513	0.118002	0.162809	0.166158	0.0342136	0.0558033	0.0175944	0.131725	0.0839097	0.06831	0.836841	0.135808	0.0853401	0.11685	0.077049	0.603518	0.137413	0.157593	0.181037	0.0503392	0.0325444	0.0461935	0.0107079	0.0144818	0.022282	0.134605	0.466466	0.196338
Quatrionicoccus	0.156469	0.123616	0.0199425	0.0294097	0.102677	0.104017	0.170648	0.124249	0.154775	0.0101862	0.117388	0.0652631	0.266174	0.229165	0.217859	0.102037	0.13761	0.0234497	0.0988821	0.332896	0.143444	0.391403	0.109358	0.132747	0.104824	0.00372448	0.0205794	0.0107284	0.156596	0.172374	0.193212
Ralstonia	0.094843	0.0479014	0.0429531	0.0240625	0.134093	0.115775	0.226034	0.0693275	0.0789669	0.0240765	0.0761676	0.0457689	0.13662	0.195029	0.257469	0.0658603	0.0932425	0.0611367	0.0737536	0.166161	0.117097	0.341846	0.0607542	0.085215	0.0572977	0.0069834	0.0243904	0.0247578	0.108564	0.198828	0.213221
Rhizobium	0.161502	0.0540822	0.0547141	0.0347569	0.296538	0.151955	0.482007	0.0498198	0.0879165	0.0486161	0.108427	0.112727	0.148987	0.57743	0.288592	0.0661695	0.167148	0.131905	0.21865	0.197208	0.253833	0.428824	0.0514964	0.065517	0.0715111	0.0358481	0.0495431	0.041263	0.189118	0.461541	0.347656
Rhodoferax	0.513137	0.200877	0.0690318	0.0499073	0.718741	1.26267	1.17358	0.272808	0.30955	0.0486161	0.102154	0.0940806	1.07176	0.671556	0.840312	0.299927	0.303335	0.0954738	0.125751	0.685341	0.582681	0.611884	0.357582	0.92409	0.156791	0.0181568	0.0533541	0.0528166	0.473375	1.07252	1.45816
Roseburia	0.414715	0.482104	1.89505	3.73859	0.0559361	0.0388933	0.00748458	0.350539	0.243218	2.94752	2.62196	1.47986	0.209641	0.0470629	0.0438547	0.261895	0.193959	0.81069	1.53773	0.144313	0.106485	0.0151707	0.484587	0.389677	0.656036	2.17649	2.41237	4.0611	0.495828	0.0174485	0.0125056
Ruminococcus	0.154903	0.0643835	0.671398	2.16384	0.01839	0.00723596	0.0089815	0.0810322	0.0852843	1.32467	0.650561	0.159344	0.034155	0.0154366	0.016976	0.0825572	0.117324	0.198904	0.564357	0.0379467	0.051596	0.016182	0.120062	0.0269776	0.0928311	0.646663	0.891013	2.11101	0.206132	0.00900567	0.00875394
Serratia	0.0637506	0.0561424	0.0659637	0.0240625	0.144821	0.0651236	0.0793366	0.0591235	0.0621206	0.0736186	0.0788559	0.0669582	0.108943	0.0651351	0.1061	0.0531829	0.0659578	0.0774678	0.152402	0.0873925	0.0757473	0.124399	0.0410814	0.0745096	0.052856	0.0414349	0.0586895	0.0247578	0.0890037	0.0786589	0.0837877
Shewanella	0.207022	0.198301	0.255162	0.0900114	0.357838	0.488427	0.109275	0.159063	0.170042	0.212522	0.204308	0.165277	0.347439	0.183608	0.326788	0.177173	0.262052	0.208535	0.119659	0.219056	0.281521	0.213401	0.147257	0.279625	0.118593	0.125701	1.48705	2.65073	0.225576	0.187431	0.125056
Shinella	0.204002	0.0169973	0.0455099	0.0169328	0.0858198	0.0606011	0.191605	0.0198079	0.0363248	0.0263916	0.0394279	0.0330553	0.0471104	0.186997	0.0947827	0.0429792	0.0797188	0.0582055	0.202877	0.0781933	0.101972	0.153729	0.0436852	0.0184133	0.0306476	0.0186224	0.0160062	0.0181557	0.150577	0.16562	0.138812
Simiaoa	0.422991	0.140099	1.62046	0.521353	0.0298837	0.00271348	0	0.370347	0.0879165	1.45987	1.03409	0.444976	0.112476	0.0117971	0.00707334	0.163568	0.133102	0.979025	0.665849	0.0603698	0.0495224	0.00101138	0.427883	0.38882	0.229191	1.27051	1.59071	1.33775	0.367936	0.00562855	0.00500225
Sphingobacterium	0.0861193	0.0896219	0.0480666	0.0436689	0.098846	0.156478	0.0703551	0.0456181	0.122135	0.043986	0.0268827	0.0550922	0.0877431	0.125752	0.121661	0.0680247	0.135	0.082074	0.0478637	0.0672692	0.138687	0.0869785	0.0451317	0.0162722	0.089722	0.0293303	0.0442077	0.0338356	0.0957166	0.141839	0.0831624
Sphingomonas	0.108712	0.0504767	0.0588049	0.0338657	0.446723	0.512848	0.717023	0.0426169	0.102657	0.0407449	0.120076	0.117813	0.211997	1.14909	0.523427	0.0568934	0.214837	0.17671	0.25433	0.387517	0.417891	0.574463	0.0410814	0.0689428	0.0648485	0.0442282	0.0655493	0.0486903	0.219905	1.50184	.
Sphingopyxis	0.047757	0.0139068	0.0281241	0.0900114	0.115703	1.93381	0.312856	0.0138055	0.0300074	0.0138903	0.090505	0.0635679	0.0641879	1.43335	0.213615	0.0231902	0.117443	0.124367	0.202768	0.0879674	0.575728	0.197219	0.0156225	0.0141311	0.0213201	0.015829	0.015244	0.0453893	0.0783557	0.466747	0.159447
Staphylococcus	0.0721389	0.0731397	0.023522	0.0392129	0.166276	0.0805	0.0344291	0.0315125	0.0710702	0.0629694	0.019714	0.0508544	0.0847987	0.0789402	0.0834654	0.0485449	0.0864807	0.0690929	0.0896357	0.0822179	0.0781868	0.0819216	0.0381884	0.0107054	0.0652927	0.0451593	0.0434455	0.0503408	0.0989573	0.0878053	0.044395
Stenotrophomonas	0.207916	0.0690192	0.0531801	0.0668402	0.471243	0.243309	0.326328	0.0540214	0.0831785	0.045838	0.264346	0.139849	0.148987	0.416287	0.248981	0.083794	0.189925	0.0958925	0.34005	0.217906	0.224436	0.32263	0.0578612	0.106198	0.0617394	0.0293303	0.0480187	0.0544671	0.174535	0.373173	0.204467
Streptococcus	0.300299	0.737578	0.60748	2.27613	0.160912	0.125725	0.0479013	0.560623	0.384832	1.36866	0.0412201	1.51292	0.16312	0.240586	0.0862947	0.341051	0.456604	0.974419	1.42384	0.163286	0.281521	0.0879899	0.328073	0.0916382	1.3405	1.3585	0.587657	1.69508	0.84351	0.200798	0.0575259
Streptomyces	0.248292	0.157096	0.170278	0.0802082	1.97692	0.577972	1.20651	0.155462	0.383253	0.128254	0.504498	0.507696	0.99874	2.12448	1.70326	0.163568	0.651393	0.804409	0.297625	1.67138	0.878352	2.57598	0.145232	0.214964	0.275384	0.124305	0.208843	0.124614	0.565156	2.54087	2.30479
Stutzerimonas	0.144166	0.127222	0.0322148	0.0819906	0.142522	0.162809	0.136219	0.0744295	0.126347	0.0240765	0.0779598	0.0618728	0.166064	0.154868	0.0947827	0.0816296	0.187671	0.0443869	0.143591	0.162136	0.198456	0.166877	0.0882383	0.309172	0.0612952	0.00884564	0.0350612	0.044564	0.136573	0.138181	0.0919164
Sulfurospirillum	0.72452	1.7332	3.93788	4.19221	1.63594	1.07725	0.0464044	0.946876	1.49037	1.671	4.05749	1.33069	0.820898	0.574293	1.2251	0.837631	0.998976	3.28338	0.20799	0.436962	0.910675	0.765613	0.614486	0.753232	1.02869	1.00608	0.970282	2.75884	0.591776	0.263697	0.719074
Sutterella	0.090593	0.022663	0.142154	1.10776	0.01839	0.00723596	0.00449075	0.0270107	0.0168463	0.0407449	1.47496	0.017799	0.0223774	0.0115461	0.0183907	0.0126773	0.0432996	0.0674179	0.479181	0.0247229	0.0197602	0.0171934	0.0373204	0.100203	0.0270943	0.0316581	0.0426833	0.12709	0.0894667	0.010835	0.00937922
Thauera	1.19404	2.20346	0.0674978	0.930415	2.8037	4.94668	6.58793	0.695976	1.34086	0.0638954	0.991075	0.400054	3.1087	2.03161	1.03129	1.05686	1.39662	0.16331	1.4098	3.71993	1.63912	3.00885	1.29927	1.37286	0.903438	0.0246747	0.127288	0.117187	1.53193	1.18959	3.28648
Thermomonas	0.116988	0.00669589	0.013295	0.0294097	0.14099	0.988612	0.122747	0.0189075	0.0289545	0.00601913	0.0779598	0.0406835	0.0524103	1.78776	0.0862947	0.0330847	0.132153	0.0234497	0.214299	0.132814	0.303233	0.695828	0.0234338	0.0209826	0.0257617	0.00325892	0.00914641	0.0305346	0.130901	1.3759	0.0762843
Tolumonas	0.96722	2.22149	4.09435	0.509768	2.29951	2.44485	0.00598767	2.42406	2.22266	2.9415	1.29306	0.906903	4.41483	0.806846	3.0868	2.37684	0.602873	2.40401	0.184058	1.98243	0.603661	1.44121	1.78212	2.61255	1.81265	2.11737	0.951989	0.177431	1.03054	0.534149	0.75659
Vescimonas	0.133205	0.0947726	0.541516	0.440254	0.00842873	0.0117584	0.0149692	0.0963382	0.124241	0.545889	0.830675	1.45952	0.0223774	0.0183232	0.0141467	0.0494725	0.139033	0.402832	1.11446	0.0172485	0.0625739	0.00505689	0.0749302	0.149876	0.161677	0.579622	0.487809	0.589235	0.161804	0.0116792	0.00437697
Vibrio	0.219213	0.294104	0.466348	0.127442	0.58618	0.378079	0.128735	0.280611	0.242165	0.398652	0.25897	0.223759	0.557669	0.235816	0.44562	0.257875	0.256832	0.385245	0.103342	0.344395	0.292865	0.386346	0.203671	0.289046	0.185218	0.242091	0.158538	0.138644	0.292821	0.259054	0.191336
Xanthomonas	0.138014	0.0448109	0.0363056	0.0383217	0.212251	0.212556	0.368241	0.0603239	0.0815991	0.0254656	0.118284	0.0745864	0.158997	0.519574	0.288592	0.0708075	0.132034	0.0795615	0.160343	0.214457	0.190771	0.373198	0.0694334	0.0980615	0.0648485	0.0200191	0.0472565	0.0371367	0.15648	0.439449	0.236356
