# Supplementary material for: Bacterial Communities and Resistance and Virulence Genes in Hospital and Community Wastewater: Metagenomic Analysis
Source: Int J Mol Sci. 2025 Feb 26;26(5):2051. doi: 10.3390/ijms26052051 (PMC11900532; doi:10.3390/ijms26052051)
Supplement: Supplementary file 1 [file ijms-26-02051-s001.zip › Supplementary Material Table S3.xlsx]

## Sheet: Species
able S3. Results of highest relative abundances for the bacterial species from community and hospitals wastewater
Species	Autumn_Raw_W2_ACA	Autumn_Raw_W2_COY	Autumn_Raw_W2_CAN	Autumn_Raw_W2_NUT	Autumn_Treated_W2_ACA	Autumn_Treated_W1_COY	Autumn_Treated_W2_CAN	Spring_Raw_W1_ACA	Spring_Raw_W1_COY	Spring_Raw_W2_CAN	Spring_Raw_W1_NUT	Spring_Raw_W2_NUT	Spring_Treated_W1_ACA	Spring_Treated_W2_COY	Spring_Treated_W1_CAN	Summer_Raw_W1_ACA	Summer_Raw_W2_COY	Summer_Raw_W1_CAN	Summer_Raw_W1_NUT	Summer_Treated_W2_ACA	Summer_Treated_W1_COY	Summer_Treated_W1_CAN	Winter_Raw_W2_ACA	Winter_Raw_W1_COY	Winter_Raw_W2_COY	Winter_Raw_W1_CAN	Winter_Raw_W1_NUT	Winter_Raw_W2_NUT	Winter_Treated_W2_ACA	Winter_Treated_W1_COY	Winter_Treated_W2_CAN
Acetoanaerobium sticklandii	0.292805	0.807627	0.0102269	0.458078	0.0367799	0.398882	0.00149692	0.0711282	1.07869	0.0963061	0.000896089	0.505153	0.0853875	0.21925	0.004244	0.286322	0.431929	0.118923	0.139566	0.0672692	0.378737	0.00303413	0.0940244	0.00599502	1.01581	0.0242091	0.245429	0.0140294	0.189003	0.0627583	0.00312641
Acidovorax avenae	0.0795205	0.0242082	0.00715885	0.0106944	0.0643649	0.0596966	0.176636	0.0483192	0.0521182	0.0106492	0.030467	0.0245796	0.0771432	0.0805717	0.149955	0.0460713	0.0487566	0.0221935	0.0290446	0.0597949	0.0574509	0.106195	0.0506285	0.095064	0.0239851	0.00372448	0.0129574	0.0140294	0.066666	0.0875239	0.101921
Acidovorax ebreus	0.0842179	0.0278137	0.0153404	0.0115856	0.0452086	0.0280393	0.157176	0.0651259	0.0500124	0.0143533	0.0824402	0.0457689	0.0406327	0.0456824	0.124491	0.0779192	0.0507733	0.0238684	0.104321	0.0511706	0.0473268	0.0667509	0.0676976	0.0560963	0.0222084	0.0023278	0.0198172	0.0148547	0.0657401	0.0430584	0.0412686
Acidovorax carolinensis	0.557315	0.409479	0.0322148	0.0231713	0.137925	0.199893	0.95653	0.330431	0.909172	0.0203724	0.129933	0.0788242	0.20493	0.205445	0.496548	0.335176	0.410931	0.0406182	0.0939869	0.17076	0.451556	0.253856	0.516122	1.00245	0.711113	0.00325892	0.0358234	0.0503408	0.459139	0.227956	0.241984
Acidovorax monticola	0.142265	0.0401753	0.0112496	0.0294097	0.0735598	0.073264	0.4371	0.117347	0.0642264	0.0115753	0.214165	0.104251	0.0753766	0.108684	0.270201	0.141615	0.109376	0.0205185	0.0691848	0.0753185	0.107217	0.204298	0.133081	0.146022	0.0408635	0.00605228	0.0388722	0.0330104	0.128239	0.112571	0.178205
Acidovorax radicis	0.248516	0.0582027	0.0138064	0.0151504	0.0766248	0.0741685	0.357763	0.108943	0.106342	0.0111122	0.0457006	0.0372932	0.0995207	0.0819522	0.199468	0.113168	0.102258	0.0167498	0.0377471	0.0707189	0.103436	0.0970923	0.136842	0.219675	0.0630719	0.00605228	0.019055	0.022282	0.14861	0.0972331	0.100045
Acidovorax sp.1608163	0.817909	0.183364	0.0715885	0.0276273	0.124898	0.182708	0.438596	0.561223	0.343769	0.0541722	0.129933	0.105099	0.217297	0.121485	0.308397	0.45793	0.247935	0.0732803	0.0866986	0.203532	0.236878	0.160809	0.486034	0.478745	0.229191	0.0125701	0.0289636	0.0437388	0.390158	0.15774	0.119429
Acidovorax sp. HDW3	0.613907	0.11383	0.0567595	0.0525809	0.118768	0.164618	0.525418	0.269507	0.254273	0.0527832	0.340514	0.158496	0.163709	0.135039	0.346593	0.329301	0.207245	0.0615555	0.143156	0.146037	0.212971	0.270038	0.29162	0.507864	0.0986053	0.00884564	0.0655493	0.0833512	0.244673	0.142543	0.179456
Acidovorax sp. JMULE5	0.49938	0.0952876	0.0291468	0.0329745	0.0881186	0.154669	0.708041	0.214585	0.19847	0.0259286	0.113803	0.0728912	0.151931	0.150225	0.585672	0.213659	0.181859	0.0364308	0.0811507	0.0988915	0.182111	0.19115	0.272237	0.29033	0.106156	0.0069834	0.0213416	0.0338356	0.312265	0.147187	0.184458
Acidovorax sp. KKS102	0.937805	0.157096	0.0475553	0.0614929	0.174705	0.279489	3.94587	0.415665	0.355351	0.045375	0.359332	0.290717	0.244385	0.910636	5.47335	0.439996	0.470958	0.0690929	0.386717	0.196058	0.413134	0.259924	0.481116	0.378543	0.173226	0.00558672	0.0457321	0.0585934	0.530782	0.464496	0.264494
Acidovorax sp. RAC01	0.330608	0.0813808	0.0260787	0.0258449	0.0996123	0.146528	0.62122	0.194477	0.148984	0.0203724	0.0761676	0.0584825	0.135442	0.160892	0.390448	0.180575	0.139033	0.0401995	0.0654862	0.102916	0.147103	0.158786	0.207432	0.239801	0.0763969	0.0046556	0.015244	0.0140294	0.197799	0.165339	0.161948
Acidovorax sp. T1	0.314727	0.201907	0.02659	0.017824	0.0942485	0.135674	0.496976	0.208883	0.443794	0.0157423	0.0510771	0.0440738	0.133676	0.12023	0.270201	0.200054	0.207838	0.0368495	0.0490603	0.093142	0.222729	0.209355	0.265004	0.543834	0.318024	0.00744896	0.0251526	0.0313599	0.257868	0.148875	0.143815
Acidovorax temperans	6.49037	2.2184	1.59336	0.408171	1.62981	0.783292	0.643674	9.85651	3.92676	1.52701	2.09775	1.23152	2.10642	0.643318	0.57577	8.20038	0.783783	1.36343	0.483206	2.54818	0.607564	0.332743	7.94665	2.63653	1.66074	0.261645	0.506864	0.463796	2.42081	0.520359	0.128808
Acinetobacter baumannii	0.528235	0.0504767	0.0322148	0.417083	0.392319	0.0578876	0.0149692	0.651559	0.102657	0.0504681	0.0922972	0.269528	0.540003	0.0489454	0.0367813	1.07726	0.279016	0.0443869	0.213864	0.599098	0.248466	0.0111252	0.735126	0.0599502	0.21631	0.0283992	0.193599	0.28554	0.409834	0.0890718	0.020009
Acinetobacter cumulans	0.523762	0.0458411	0.0506233	0.092685	0.448255	0.0370843	0.00299383	0.210083	0.0357983	0.0967691	0.00537654	0.00762815	0.178431	0.0434234	0.00707334	0.267461	0.529798	0.0389433	0.188083	0.123614	0.461559	0.00303413	0.621429	0.00770789	0.0239851	0.0181568	0.00914641	0.025583	0.534369	0.0151971	0.00500225
Acinetobacter haemolyticus	0.131751	0.0128767	0.00562481	0.070405	0.0429099	0.0198989	0.00748458	0.131752	0.0252694	0.0101862	0.0125453	0.0661107	0.0506436	0.0131776	0.0141467	0.16666	0.0517223	0.0113061	0.0538467	0.11384	0.0496444	0.00404551	0.14176	0.0132747	0.0493027	0.00419004	0.0411589	0.0528166	0.125577	0.036867	0.0112551
Acinetobacter johnsonii	1.13554	1.40099	0.765486	0.591758	1.29113	0.508326	0.00748458	5.83612	1.61408	0.922779	0.0376358	0.159344	1.45394	0.67256	0.025464	4.46273	1.36542	0.863452	0.586004	1.63286	1.25221	0.0101138	6.2681	1.52231	3.59821	0.680183	0.225611	0.123789	1.65021	0.602114	0.0256365
Acinetobacter junii	0.486406	0.0247233	0.00613616	0.128333	0.11647	0.0244213	0.00449075	0.283913	0.0357983	0.0166684	0.0152335	0.0567874	0.137798	0.0261042	0.0155613	0.527191	0.099174	0.00963113	0.158603	0.29265	0.0846516	0.00303413	0.364815	0.0222672	0.0515235	0.00558672	0.0373478	0.0627197	0.262034	0.0430584	0.00875394
Acinetobacter lwoffii	0.153561	0.0267836	0.011761	0.145266	0.0467411	0.0126629	0.0104784	0.179171	0.0600148	0.0430599	0.0394279	0.134764	0.0724322	0.0283632	0.00990267	0.195416	0.145795	0.0305684	0.0579803	0.110391	0.111486	0.00303413	0.203961	0.0406805	0.124367	0.0200191	0.111281	0.0899533	0.158563	0.0296906	0.0143815
Acinetobacter sp. KCTC 92772	0.539084	0.0123616	0.00715885	0.807429	0.260524	0.0208034	0.00449075	0.698377	0.0394835	0.0115753	0.0851285	0.256814	0.36805	0.0213352	0.00565867	0.899163	0.2025	0.00795615	0.258464	0.81873	0.151495	0.00505689	0.820471	0.00899254	0.050191	0.00651784	0.00838421	0.378794	0.41076	0.0780961	0.00187584
Acinetobacter towneri	0.369642	0.106104	0.00971559	3.94	0.0551699	0.0443202	0.0119753	0.57953	0.111607	0.38615	0.849493	3.4208	0.220241	0.0304968	0.00282933	0.647781	0.239987	0.0598805	0.362568	0.342096	0.256882	0.00606827	0.581505	0.0171286	0.0728436	0.00744896	3.19896	1.5911	0.371408	0.0275799	0.517733
Aeromonas allosaccharophila	0.102337	0.335825	0.075168	0.0481249	0.156315	0.132056	0.00149692	0.114946	0.168463	0.0976951	0.060038	0.0517019	0.0883319	0.0524594	0.0113173	0.108221	0.144372	0.0636492	0.0172962	0.0523205	0.151861	0.0131479	0.0969174	0.415798	0.296704	0.0214158	0.0480187	0.0420882	0.117939	0.0412291	0.00750338
Aeromonas caviae	0.438985	1.13933	1.16945	2.26187	1.6482	0.94791	0.035926	0.771906	1.24873	2.09605	2.03502	1.86127	1.11769	0.408506	0.363569	1.00522	0.509156	0.968975	0.364417	1.25684	0.494004	0.24981	0.77939	1.20757	0.909656	0.759329	1.27364	1.4409	0.427079	0.149438	0.33265
Aeromonas dhakensis	0.0493228	0.052537	0.0470439	0.0775346	0.0628324	0.0334663	0.0104784	0.0438174	0.0536975	0.0754706	0.0725832	0.0584825	0.0594768	0.0261042	0.0282933	0.0507093	0.047333	0.0531806	0.0246933	0.0431213	0.05184	0.0273072	0.038767	0.0817893	0.0435285	0.0279336	0.0426833	0.0495156	0.0434023	0.0236399	0.0118803
Aeromonas hydrophila	0.223351	0.194696	0.225504	0.245081	0.198458	0.164618	0.0224537	0.170468	0.191626	0.468103	0.284956	0.274614	0.206697	0.0781872	0.0778067	0.200364	0.179249	0.219422	0.166979	0.128789	0.204554	0.0515803	0.145521	0.275771	0.171893	0.109872	0.173782	0.181557	0.183447	0.056004	0.0450203
Aeromonas media	0.412366	1.92275	0.552255	0.309247	0.357072	1.06188	0.0149692	0.444777	1.24715	0.498199	0.388903	0.522105	0.439893	0.616336	0.14854	0.466588	0.615685	0.654917	0.0866986	0.261028	0.598782	0.124399	0.618247	3.72163	1.84552	0.226262	0.244666	0.311948	0.500689	0.450847	0.0518984
Aeromonas salmonicida	0.0655401	0.11177	0.105337	0.109618	0.129496	0.0714551	0.0164661	0.070528	0.11845	0.127328	0.131725	0.136459	0.0918652	0.0404113	0.0396107	0.102965	0.109495	0.0942176	0.0290446	0.0574951	0.109657	0.0343869	0.0665403	0.55454	0.256285	0.054005	0.0823177	0.0817007	0.0785871	0.0803475	0.020009
Aeromonas veronii	0.561788	1.2578	0.473507	0.40015	0.66587	0.653045	0.0329322	0.582231	0.710702	0.613488	0.556472	0.49922	0.461682	0.24046	0.132979	0.662004	0.663018	0.340439	0.168176	0.277126	0.731736	0.100126	0.457682	1.72143	1.01626	0.186224	0.282014	0.323502	0.621058	0.170123	0.0656545
Akkermansia muciniphila	0.194495	0.440383	0.267946	0.0187152	0.0222212	0.082309	0.00748458	0.0363144	0.267961	0.15696	0.112011	0.149173	0.0706656	0.0928708	0.038196	0.0194798	0.365259	0.192204	0.442413	0.0143738	0.221631	0.0171934	0.0338488	0.629478	0.297148	0.0675062	0.0838421	0.0264083	0.179049	0.0395405	0.0118803
Aliarcobacter butzleri	0.469853	1.79347	0.0577822	0.702267	1.14554	0.378079	0.00598767	0.968184	1.71095	0.607932	0.0725832	0.236473	1.64592	0.464354	0.882752	0.838559	1.03729	1.12265	0.306872	0.488133	0.814436	0.242731	0.921728	0.069371	0.856356	0.495356	0.384149	0.108934	0.61504	0.188978	0.0387674
Aliarcobacter cibarius	0.35801	1.69664	0.0153404	0.0953586	0.339448	0.383506	0.00299383	0.560022	1.03447	0.370408	0.029571	0.0457689	0.892741	0.220882	0.046684	0.234994	0.755312	0.400739	0.0484076	0.192033	0.680994	0.0525917	0.615353	0.0727967	0.52856	0.0283992	0.0830799	0.0495156	0.461569	0.174063	0.00937922
Aliarcobacter cryaerophilus	2.28048	13.6004	0.0879516	1.25481	2.59069	2.83107	0.0089815	4.22208	10.1109	1.19596	0.796624	1.56716	6.40053	0.609308	0.261713	3.04256	12.1278	2.20972	0.299257	1.61274	8.19596	0.632111	4.38038	1.15832	8.15848	0.842198	1.4558	1.22221	2.68342	0.516419	0.0581512
Aliarcobacter skirrowii	0.140811	0.743759	0.00562481	0.0338657	0.113405	0.128438	0.00299383	0.196878	0.475381	0.0675995	0.00985698	0.0322078	0.292673	0.056601	0.02122	0.119043	0.81261	0.100499	0.0265426	0.0781933	0.534256	0.0151707	0.206564	0.0325444	0.353114	0.0167602	0.022866	0.0247578	0.171757	0.0562855	0.00187584
Alicycliphilus denitrificans	0.342464	0.0726246	0.0480666	0.0668402	0.142522	0.123916	0.651159	0.171068	0.184256	0.0328737	0.247321	0.139002	0.14192	0.380394	0.363569	0.368261	0.236665	0.150748	0.237796	0.330022	0.223217	0.428824	0.290752	0.212823	0.0759527	0.0130357	0.0564029	0.066846	0.290969	0.310837	0.234481
Anaerobutyricum hallii	0.0526781	0.106619	0.278173	0.76376	0.0298837	0.0217079	0.00149692	0.0417166	0.0505388	0.930187	0.0537654	0.667887	0.0494659	0.0218372	0.0141467	0.04267	0.0457909	0.117667	0.461667	0.0373718	0.0262249	0.00707965	0.066251	0.0582374	0.216754	1.62527	0.451223	0.212092	0.113078	0.0223735	0.00375169
Aquaspirillum sp. LM1	0.573084	0.14937	0.0301695	0.0160416	1.41143	0.129343	0.0194599	1.73379	2.06262	0.0282436	0.363812	0.0474641	0.907463	0.0490709	0.0834654	1.27515	0.536322	0.0251247	0.248021	0.786532	0.54438	0.0677623	1.99534	0.0449627	0.468597	0.00744896	0.034299	0.0181557	0.892931	0.0613512	0.0212596
Arcobacter acticola	0.145732	0.460986	0.0143177	0.0338657	0.12873	0.210747	0.00149692	0.261404	0.270593	0.0361148	0.0232983	0.035598	0.258518	0.0709081	0.016976	0.160167	0.39551	0.055693	0.0107693	0.11384	0.306527	0.0252845	0.227394	0.172571	1.1917	0.0181568	0.019055	0.0272336	0.173146	0.518108	0.0068781
Arcobacter ellisii	0.312042	1.6374	0.00306808	0.0294097	0.177003	0.261399	0.00598767	0.405161	0.407469	0.0379668	0.0125453	0.469555	0.515859	0.134914	0.0155613	0.242415	0.746771	0.0460619	0.0394876	0.161561	0.623909	0.0232617	0.367129	0.0445345	0.286488	0.0130357	0.030488	0.0214567	0.373029	0.159569	0.00187584
Azospira restricta	0.112514	0.14834	0.0327262	0.017824	0.131795	0.63586	0.471529	0.114045	0.184783	0.0180574	0.0752715	0.0508544	0.783799	0.288652	1.3411	0.0955438	0.128357	0.0540181	0.0659214	0.604848	0.177598	1.54336	0.109068	0.133175	0.118149	0.00512116	0.0213416	0.022282	0.257405	0.359101	0.357661
Bacteroides caccae	0.187225	0.173063	0.40243	0.328854	0.0681961	0.0443202	0.00449075	0.112545	0.249535	0.309754	0.748235	0.182228	0.162531	0.0572285	0.0820507	0.0915241	0.337737	0.483231	0.618638	0.0655444	0.272373	0.0353982	0.13771	0.156727	0.251843	0.32403	0.288874	0.503408	0.200924	0.0196999	0.015632
Bacteroides cellulosilyticus	0.257239	0.131342	0.446917	0.132789	0.0559361	0.073264	0.00299383	0.0843335	0.279016	0.23382	0.0896089	0.0957757	0.156642	0.0862192	0.0608307	0.0800836	0.45518	0.605924	0.945308	0.0689941	0.367149	0.0273072	0.154779	0.0543834	0.209647	0.579157	0.125763	0.103983	0.218516	0.0163228	0.0143815
Bacteroides eggerthii	0.19114	0.0973479	0.282775	0.0909026	0.0352474	0.0425112	0.00149692	0.0570226	0.155828	0.251878	0.0716872	0.0805194	0.0818543	0.0228412	0.0537574	0.0519461	0.178537	0.372264	0.498218	0.0327722	0.125148	0.0192162	0.0873704	0.0501013	0.128809	0.389674	0.466467	0.0561176	0.132059	0.0139307	0.0106298
Bacteroides faecis	0.0778429	0.104559	0.216811	0.115856	0.0268187	0.0307528	0.00299383	0.0459182	0.152143	0.306976	0.0967777	0.0983184	0.0900986	0.0356423	0.055172	0.0500909	0.172012	0.270928	0.542492	0.0402465	0.142956	0.0242731	0.0619114	0.0385394	0.12037	0.197863	0.117379	0.108109	0.0864574	0.0130864	0.0112551
Bacteroides fragilis	0.236548	0.269381	0.434645	0.242407	0.0812223	0.101303	0.0104784	0.121848	0.298495	0.335682	0.232087	0.225454	0.16842	0.0494474	0.134393	0.109458	0.259561	0.59043	0.905929	0.0781933	0.211995	0.0657396	0.132502	0.130606	0.286488	0.268628	0.227898	0.246753	0.217012	0.0303942	0.0193837
Bacteroides intestinalis	0.171791	0.0927123	0.226015	0.0962498	0.0429099	0.0325618	0.00299383	0.0516205	0.140561	0.0861199	0.0385318	0.0678058	0.0836209	0.0301203	0.0622454	0.0550382	0.206296	0.234916	0.514861	0.0333471	0.175036	0.0232617	0.0729051	0.0312598	0.112375	0.108941	0.121952	0.0536419	0.117013	0.0129457	0.0068781
Bacteroides nordii	0.0445136	0.146279	0.182039	0.114074	0.0490399	0.0569831	0.00299383	0.0468186	0.147931	0.137977	0.108427	0.119508	0.0953985	0.0203312	0.14854	0.0633866	0.0677373	0.215654	0.143265	0.0511706	0.0590366	0.0677623	0.0451317	0.0428216	0.110154	0.119183	0.122714	0.12874	0.0474532	0.0163228	0.020009
Bacteroides ovatus	0.165304	0.098378	0.397316	0.246863	0.0505724	0.0235169	0.00299383	0.0723287	0.19847	0.229653	0.293021	0.180533	0.118954	0.0465609	0.0282933	0.0643142	0.286371	0.547299	0.605802	0.0494457	0.207848	0.0111252	0.128162	0.167861	0.297148	0.633627	0.153202	0.22117	0.164929	0.0102721	0.00562753
Bacteroides salyersiae	0.0494347	0.15349	0.165165	0.162199	0.0498061	0.0633146	0.0104784	0.0444176	0.181624	0.117142	0.0994659	0.14324	0.101287	0.0254767	0.117417	0.0541105	0.0977504	0.247897	0.228658	0.0482958	0.082578	0.053603	0.0439745	0.0573809	0.126144	0.126632	0.0868909	0.0957301	0.0584485	0.0139307	0.0193837
Bacteroides stercoris	0.427353	0.1504	1.54785	0.182696	0.0551699	0.0569831	0.00299383	0.205281	0.351666	0.661641	0.293021	0.211893	0.162531	0.0356423	0.067904	0.179029	0.358023	1.40866	0.267928	0.0615197	0.26725	0.0192162	0.326626	0.131891	0.314471	1.01027	0.84147	0.217043	0.31215	0.0163228	0.0150068
Bacteroides thetaiotaomicron	0.333293	0.263715	0.785429	0.648795	0.135626	0.103112	0.00748458	0.220888	0.41326	0.538018	0.470447	0.399207	0.300917	0.118724	0.14854	0.177173	0.5158	0.898626	1.29308	0.126489	0.423868	0.0546144	0.280337	0.158012	0.393977	0.740706	0.604425	0.816182	0.363191	0.0310977	0.0256365
Bacteroides uniformis	0.599144	0.352307	1.61688	1.99095	0.112638	0.0805	0.00299383	0.5045	1.01025	1.24133	2.4759	0.157648	0.628335	0.138804	0.0438547	0.279829	0.673695	1.4744	0.474721	0.131089	0.63879	0.0313527	0.663668	0.791343	1.00426	1.29612	0.94208	2.31733	0.543629	0.0351784	0.00750338
Bacteroides xylanisolvens	0.194272	0.155551	0.646342	0.611365	0.0574686	0.0497472	0.00299383	0.129351	0.293757	0.514404	0.271515	0.194094	0.203163	0.0619975	0.0480987	0.0909057	0.377122	0.832046	0.76125	0.0741686	0.272129	0.0252845	0.178791	0.279197	0.477481	0.800764	0.283539	0.363939	0.251155	0.0144935	0.0068781
Bifidobacterium longum	0.244154	0.511463	0.245446	0.3039	0.0536374	0.0533652	0.0239507	0.135654	0.104763	0.205576	0.0358436	0.159344	0.0724322	0.0882272	0.0155613	0.0538013	0.128001	0.0506681	0.353756	0.0224231	0.0561091	0.00809102	0.157961	0.691997	0.549436	0.360809	0.624243	0.0363114	0.336802	0.068809	0.00500225
Blautia obeum	0.146515	1.00335	0.838609	1.39117	0.0383124	0.0488427	0.00299383	0.0975387	0.342716	1.36681	0.0994659	0.708571	0.129554	0.104417	0.0226347	0.0859585	0.265373	0.327877	0.766581	0.0626696	0.116975	0.00404551	0.162879	0.356704	1.67762	2.32501	0.913117	0.477	0.259951	0.0265949	0.00625281
Blautia wexlerae	0.257127	1.36699	1.53302	2.71371	0.166276	0.225219	0.00149692	0.204381	0.910225	1.70943	0.0976738	1.35951	0.644823	0.236444	0.0198053	0.173154	0.498836	0.498725	0.7309	0.123614	0.22773	0.0141593	0.403003	0.483884	1.16683	1.73654	2.41618	0.670936	0.422565	0.0593812	0.00812866
Citrobacter freundii	0.0895864	0.0762301	0.215277	0.0650577	0.0337149	0.0479382	0.00748458	0.0636253	0.0405363	0.125476	0.0465967	0.138154	0.0529992	0.0223392	0.165516	0.0559658	0.149473	0.184248	0.0977942	0.0293225	0.130271	0.0283186	0.0535216	0.0526706	0.0453051	0.155497	0.0282014	0.0214567	0.0752307	0.0167449	0.0193837
Cloacibacterium caeni	4.02177	1.14294	0.0189198	0.568587	0.655909	1.30428	0.00748458	5.0402	2.20686	0.178259	0.586939	1.53665	1.49517	0.328813	0.00565867	6.98923	0.607737	0.59378	0.42925	2.83623	0.522181	0.0121365	3.68055	0.34557	1.06334	0.0633162	0.919977	0.60409	1.53621	0.279317	0.422065
Cloacibacterium normanense	1.52521	0.252383	0.00613616	0.121203	0.187731	0.320191	0.00748458	1.5144	0.489068	0.0611173	0.0806481	0.350895	0.307395	0.0937493	0.00565867	1.98601	0.193603	0.198066	0.136194	0.700865	0.161619	0.00505689	1.05712	0.0710839	0.222528	0.0316581	0.160062	0.105633	0.541893	0.0779554	0.113801
Clostridioides difficile	0.0240463	0.0494466	0.100735	0.110509	0.0176237	0.0180899	0.0134722	0.0291116	0.0384306	0.142144	0.0788559	0.127983	0.0306217	0.0170681	0.012732	0.0219534	0.0311995	0.0640679	0.072557	0.0166736	0.0234195	0.0131479	0.0240124	0.0458191	0.0719552	0.168998	0.0876531	0.0684965	0.0309025	0.0142121	0.00375169
Clostridium scindens	0.0251647	0.0721096	0.128859	0.131898	0.0137925	0.00542697	0.00598767	0.032713	0.0452744	0.170851	0.0716872	0.17121	0.0241441	0.0128011	0.0113173	0.0225718	0.0330975	0.118086	0.125316	0.0178235	0.0248832	0.00505689	0.0263268	0.0483884	0.115928	0.237436	0.148629	0.100682	0.038657	0.00802068	0.00937922
Collinsella aerofaciens	0.0781784	0.0777753	0.122723	0.112291	0.0306499	0.0217079	0.0134722	0.042917	0.0663322	0.185204	0.0528693	0.183923	0.0429882	0.0490709	0.00565867	0.0584394	0.126815	0.0628117	0.469608	0.0206982	0.0492784	0.0111252	0.0795591	0.348568	0.34956	0.424125	1.57166	0.0544671	0.33171	0.0357413	0.0068781
Comamonas aquatica	0.365951	0.357457	0.182551	0.0570369	0.163211	0.226124	0.345788	0.286614	0.489068	0.154182	0.475824	0.14324	0.249096	0.168046	0.271616	0.303328	0.537509	0.172942	0.327758	0.196633	0.432772	0.185082	0.38362	1.72228	0.288265	0.0395726	0.118141	0.160926	0.369209	0.183913	0.148192
Comamonas fluminis	0.716579	0.0489315	0.0214766	0.00623841	0.0367799	0.0533652	0.0643674	0.197779	0.0910752	0.0180574	0.040324	0.0169515	0.0736099	0.0371483	0.0438547	0.791251	0.229192	0.0238684	0.0369856	0.141438	0.134296	0.0434893	0.353821	0.214108	0.0906103	0.0046556	0.0221038	0.0297093	0.805547	0.0430584	0.0337652
Comamonas testosteroni	0.437307	0.0561424	0.0255673	0.0196064	0.0681961	0.0660281	0.100293	0.108043	0.0858107	0.0236135	0.0672067	0.0483116	0.0865653	0.0577305	0.1061	0.159858	0.215905	0.0468994	0.161214	0.0764684	0.1654	0.0778761	0.114276	0.216677	0.0701786	0.00884564	0.022866	0.0272336	0.281247	0.0645876	0.0562753
Coprococcus comes	0.105804	1.11615	1.18786	2.23246	0.0145587	0.0289438	0.00299383	0.113745	0.187941	1.06724	0.0618302	1.10693	0.0435771	0.0361443	0.02122	0.124609	0.118748	0.741178	0.315248	0.0390966	0.051596	0.00606827	0.194703	0.629049	1.04291	0.799832	1.94056	1.86014	0.234141	0.0149156	0.00937922
Dechloromonas denitrificans	0.299069	0.232811	0.0219879	0.0427777	0.20229	0.173663	0.338303	0.211284	0.289545	0.0106492	0.117388	0.107642	0.514092	0.419927	0.459767	0.188614	0.204873	0.0389433	0.155883	0.803206	0.244563	0.804046	0.192967	0.197836	0.219863	0.0069834	0.0236282	0.0272336	0.301849	0.319983	0.432695
Dechloromonas sp. A34	0.162956	0.156581	0.0184085	0.0311921	0.180068	0.161	0.327825	0.127251	0.168989	0.0134273	0.0976738	0.0678058	0.394549	0.328311	0.333861	0.119043	0.128713	0.0263809	0.1053	0.628421	0.161131	0.645259	0.143206	0.125896	0.129697	0.00139668	0.0160062	0.0165052	0.190044	0.25033	0.328898
Dechloromonas sp. HYN0024	0.0763889	0.0824109	0.00409077	0.0151504	0.0743261	0.0479382	0.143704	0.0735292	0.0963396	0.00324107	0.0555575	0.0457689	0.169008	0.127509	0.151369	0.0568934	0.0626362	0.0209372	0.0622228	0.219631	0.0798945	0.239697	0.0584398	0.0573809	0.0706227	0.0023278	0.0106708	0.00660208	0.0893509	0.100751	0.113176
Dechloromonas sp. TW-R-39-2	0.139021	0.0540822	0.00562481	0.0160416	0.0459749	0.0470337	0.0823304	0.0648257	0.0700173	0.00509311	0.0367397	0.029665	0.113654	0.0741711	0.089124	0.0516369	0.0656019	0.0125623	0.0354627	0.124189	0.0755034	0.156764	0.0541002	0.0513859	0.0506352	0.00186224	0.00838421	0.00495156	0.110647	0.061914	0.0794107
Desulfovibrio desulfuricans	0.528124	1.53902	1.33052	0.36361	0.0727936	0.118489	0.0149692	0.55342	2.07209	1.18994	4.48314	1.40528	0.858586	0.254642	0.175419	0.656129	1.00443	4.8968	0.352451	0.162711	0.898722	0.518837	0.238967	0.913813	1.07533	0.42366	0.708085	1.51518	0.532749	0.0551598	0.0318894
Dorea longicatena	0.183758	0.38012	1.29729	1.59614	0.0375462	0.0226124	0.00449075	0.135354	0.129506	1.87149	0.069895	1.62649	0.0924541	0.0389053	0.0183907	0.171299	0.111274	0.421257	0.738842	0.0666943	0.0553773	0.00606827	0.258929	0.258214	0.942525	1.94185	1.60443	0.528166	0.348376	0.0129457	0.0100045
Dysosmobacter welbionis	0.0618493	0.0432657	0.226015	0.139028	0.00842873	0.00180899	0.0089815	0.0336133	0.0463272	0.170851	0.564536	0.226302	0.00824431	0.00665156	0.00282933	0.015151	0.0621617	0.247059	0.595577	0.00862426	0.0313479	0.00606827	0.0329809	0.123754	0.0692902	0.157825	0.179117	0.200538	0.0717585	0.00492498	0.00312641
Enterobacter cloacae	0.106587	0.0339945	0.0521574	0.0222801	0.0612999	0.0334663	0.0134722	0.0531211	0.0384306	0.0509311	0.0474927	0.0500068	0.0730211	0.0225902	0.0311227	0.228192	0.139627	0.0481556	0.152729	0.0666943	0.121976	0.0273072	0.0318236	0.0578092	0.0253176	0.0749552	0.0396344	0.0148547	0.0649299	0.0184335	0.0225101
Escherichia coli	0.336312	0.747879	0.867244	0.34846	0.376228	0.298483	0.0434106	0.416265	0.664901	0.796377	1.05111	0.361913	0.741399	0.217368	0.155613	0.329301	0.382342	0.641517	0.603518	0.289775	0.384591	0.131479	0.405896	0.533557	0.689349	0.451128	0.651682	2.52942	0.371755	0.0799254	0.044395
Faecalibacterium prausnitzii	0.903246	1.89133	7.05454	4.84636	0.098846	0.0244213	0.0089815	1.32172	0.841261	4.61575	5.1319	5.31937	0.234374	0.0473139	0.131564	0.491633	0.604416	3.15315	3.13616	0.205257	0.257614	0.00809102	1.1769	5.05081	3.22555	8.13985	5.25995	4.48364	1.02939	0.029972	0.0212596
Ferribacterium limneticum	0.454643	0.703583	0.0414191	0.117639	0.413008	0.317478	0.646668	0.624248	0.789143	0.0250025	0.336034	0.266985	1.0011	0.803834	0.694602	0.49287	0.372733	0.0695116	0.368115	1.41323	0.514862	1.23995	0.537241	0.566102	0.579639	0.00791452	0.0548785	0.044564	0.497217	0.541466	0.848507
Klebsiella pneumoniae	0.137903	0.0628383	0.256696	0.0481249	0.0881186	0.0416067	0.0164661	0.115846	0.0721231	0.157423	0.171153	0.247491	0.112476	0.0380268	0.0565867	0.111004	0.107834	0.210629	0.362676	0.0827929	0.0739177	0.0414665	0.0726158	0.053527	0.0381985	0.0800764	0.112044	0.0618945	0.108564	0.0223735	0.024386
Klebsiella quasipneumoniae	0.226706	0.029874	0.243401	0.0338657	0.0973135	0.0198989	0.0134722	0.182172	0.0379041	0.12455	0.185491	0.187314	0.149575	0.0179467	0.0410254	0.227573	0.0517223	0.956832	0.231269	0.0914171	0.035861	0.0283186	0.0899741	0.0226954	0.0270943	0.0377104	0.169971	0.0371367	0.120601	0.0122421	0.0106298
Lachnospira eligens	0.190133	0.204482	0.636627	1.15678	0.0229874	0.0117584	0	0.148259	0.166883	1.12743	0.11918	1.7299	0.0653656	0.0385288	0.0155613	0.18614	0.136779	0.830371	0.355932	0.0419714	0.0784308	0.00505689	0.303192	0.0351137	0.412632	1.09826	1.20733	0.980408	0.243747	0.00647283	0.00312641
Laribacter hongkongensis	0.308687	1.37626	1.28553	0.346678	0.103444	0.305719	0.053889	0.315725	1.42035	0.422728	1.95527	0.0822145	0.554136	0.186118	0.0580014	0.28725	0.514851	1.07952	0.0687497	0.108091	0.574509	1.26523	0.176766	0.879556	1.02336	0.023278	0.96952	1.4995	0.33414	0.0970924	0.0425191
Megamonas funiformis	0.329378	0.721611	0.051646	0.634536	0.396917	0.196275	0.00299383	0.389855	0.304286	0.819065	0.00627263	0.350047	0.740811	0.137424	0.012732	0.0936885	0.260035	0.0946363	0.243887	0.182259	0.126124	0.0242731	0.489795	0.00770789	0.754197	0.823576	0.811744	0.0462145	0.340158	0.10638	0.00625281
Melaminivora jejuensis	0.113409	0.0479014	0.0224993	0.0151504	0.0651311	0.0560787	0.197593	0.0759301	0.100551	0.0194464	0.0537654	0.0381408	0.0753766	0.0746731	0.135808	0.0887413	0.0869552	0.0297309	0.07854	0.0747436	0.0903845	0.0960809	0.0844773	0.229524	0.0386426	0.00558672	0.0297258	0.0247578	0.109258	0.0806289	0.0669051
Ottowia testudinis	0.0760534	0.0278137	0.0112496	0.00712962	0.11647	0.0741685	0.5823	0.0288114	0.0452744	0.00601913	0.0394279	0.0262747	0.118954	0.155496	0.49089	0.0429792	0.0544508	0.0221935	0.16328	0.396716	0.0646475	0.329709	0.0468675	0.0826457	0.0297593	0.00139668	0.015244	0.0123789	0.082638	0.130301	0.145691
Parabacteroides distasonis	0.470301	1.30364	1.37859	0.532048	0.0873523	0.114871	0.00149692	0.194177	0.83547	0.7598	0.704326	0.415311	0.395138	0.201304	0.016976	0.116879	0.745584	1.06989	0.619509	0.0649694	0.554505	0.0151707	0.351507	0.555824	1.06556	0.289578	0.533541	0.595837	0.459602	0.0332084	0.00562753
Phascolarctobacterium faecium	0.20087	0.463561	0.389135	0.0623841	0.0406112	0.0515562	0.00149692	0.0717285	0.210052	0.187982	0.0385318	0.0856048	0.121898	0.0838347	0.00565867	0.0309203	0.309622	0.230728	0.219303	0.0172485	0.163326	0.00404551	0.0859238	0.208541	0.359776	0.100095	0.150916	0.0792249	0.183447	0.0257506	0.00125056
Phocaeicola dorei	0.219213	0.630959	0.825314	2.04709	0.184666	0.16914	0	0.187574	0.492227	0.593116	0.264346	0.290717	0.317995	0.175199	0.0410254	0.194489	0.305233	0.864708	0.323624	0.158686	0.279082	0.016182	0.246199	0.451768	0.820378	0.505133	0.743146	0.614818	0.238886	0.0401034	0.0118803
Phocaeicola vulgatus	0.533828	1.28097	1.21854	2.056	1.31258	0.501994	0.00748458	1.17587	1.73464	1.32421	3.07628	3.22332	2.30193	0.467617	0.0905387	1.14096	0.47511	1.07743	0.663456	0.863001	0.663307	0.02933	0.965703	0.9986	0.956294	1.48374	3.02441	3.27876	0.658211	0.10638	0.0437697
Parabacteroides merdae	0.242923	0.538246	0.863153	0.753957	0.0498061	0.0723596	0.00299383	0.108343	0.43853	0.274565	2.68648	0.192399	0.190797	0.0716611	0.029708	0.0732811	0.47594	0.676691	0.305457	0.0333471	0.308234	0.0141593	0.16259	0.217106	0.478369	0.194604	0.174544	0.596663	0.252081	0.0161821	0.00750338
Prevotella copri	2.52855	0.895189	12.6154	1.01597	2.4995	0.151955	0.00149692	4.54831	1.4909	9.89036	5.85505	2.67155	2.08758	0.102409	0.434303	2.60102	0.551863	7.4524	9.986	1.81109	0.636473	0.0212389	5.49189	0.941647	1.37648	11.639	10.4162	18.9422	2.32197	0.060929	0.207593
Prevotella herbatica	0.483163	0.935879	1.262	0.465207	0.0858198	0.144719	0.00598767	0.668665	1.07184	1.53673	0.050181	0.102556	0.842687	0.0691511	0.103271	0.768988	0.658273	1.90906	0.346685	0.776758	0.639888	0.0151707	0.569643	0.0265494	0.938527	1.8357	1.4619	0.100682	0.637841	0.0443248	0.140688
Pseudomonas aeruginosa	0.293141	0.199331	0.100224	0.139919	0.211485	0.385315	0.309862	0.17677	0.251641	0.0939911	0.29571	0.183076	0.228485	0.24548	0.312641	0.200054	0.237021	0.128555	0.205923	0.301274	0.239684	0.328698	0.183709	0.547688	0.141245	0.0297959	0.0861287	0.127915	0.250692	0.205864	0.176329
Pseudomonas alcaligenes	0.675645	0.432142	0.217322	0.484814	0.121067	3.08614	0.341297	0.832531	0.909172	0.365315	1.74558	0.965385	0.179608	0.920174	0.059416	1.20713	0.760413	0.652823	0.776806	0.403615	0.803214	0.142604	1.1173	0.637614	0.177667	0.0270025	0.0891775	0.360638	0.850454	0.308444	0.0281377
Pseudomonas fluorescens	0.068448	0.045326	0.0158518	0.0258449	0.577751	0.162809	0.119753	0.0390155	0.0505388	0.0134273	0.0286749	0.0279699	0.101876	0.249496	0.0947827	0.0361768	0.133695	0.0309871	0.0841966	0.623821	0.19443	0.137547	0.0355846	0.211967	0.0359776	0.00884564	0.0144818	0.00907785	0.107985	0.25441	0.649667
Pseudomonas guangdongensis	0.122468	0.179244	0.0342602	0.0222801	0.0950148	0.0488427	0.0209568	0.146158	0.110554	0.0046301	0.212373	0.0889951	0.206108	0.0612445	0.0282933	0.0315387	0.238919	0.00251247	0.110195	0.109816	0.196626	0.0445006	0.227684	0.517285	0.0248734	0.00139668	0.0129574	0.0305346	0.145485	0.0745782	0.00937922
Pseudomonas putida	0.100435	0.0880767	0.0276127	0.0909026	0.132561	0.146528	0.128735	0.0651259	0.0763347	0.0203724	0.234775	0.0508544	0.128965	0.130898	0.123076	0.056275	0.258612	0.039362	0.159038	0.135688	0.217972	0.140582	0.0668296	0.275343	0.058186	0.0148979	0.03811	0.0313599	0.118517	0.115667	0.0937922
Quatrionicoccus australiensis	0.156469	0.123616	0.0199425	0.0294097	0.102677	0.104017	0.170648	0.124249	0.154775	0.0101862	0.117388	0.0652631	0.266174	0.229165	0.217859	0.102037	0.13761	0.0234497	0.0988821	0.332896	0.143444	0.391403	0.109358	0.132747	0.104824	0.00372448	0.0205794	0.0107284	0.156596	0.172374	0.193212
Ruminococcus torques	0.130297	0.746849	1.12189	1.77706	0.0360137	0.0289438	0.00748458	0.130252	0.283228	1.12095	0.0573497	1.94433	0.143687	0.0627505	0.0198053	0.177792	0.230496	0.889832	0.407059	0.081068	0.0967273	0.00606827	0.242438	0.25693	1.01581	1.1625	1.7645	0.616469	0.338538	0.0177299	0.00812866
Roseburia hominis	0.0973036	0.176153	0.397828	0.423321	0.0176237	0.00904494	0.00598767	0.0954379	0.0916016	0.483383	0.26345	0.500915	0.0712544	0.0175701	0.0141467	0.0748272	0.0726011	0.252503	0.699028	0.0402465	0.0409841	0.00606827	0.107043	0.154586	0.244292	0.542843	0.49162	0.522389	0.120948	0.00534712	0.00437697
Roseburia intestinalis	0.285536	0.236931	1.33513	3.03098	0.0291174	0.0226124	0.00149692	0.221188	0.120556	2.21041	2.25456	0.727217	0.111298	0.0229667	0.0226347	0.161095	0.0933612	0.465225	0.67564	0.0891173	0.0506202	0.00809102	0.335884	0.188843	0.325575	1.37573	1.70047	3.23419	0.327659	0.0101314	0.00750338
Simiaoa sunii	0.422991	0.140099	1.62046	0.521353	0.0298837	0.00271348	0	0.370347	0.0879165	1.45987	1.03409	0.444976	0.112476	0.0117971	0.00707334	0.163568	0.133102	0.979025	0.665849	0.0603698	0.0495224	0.00101138	0.427883	0.38882	0.229191	1.27051	1.59071	1.33775	0.367936	0.00562855	0.00500225
Stutzerimonas stutzeri	0.0966325	0.082926	0.0153404	0.0409953	0.0819886	0.0994944	0.0763427	0.0480191	0.0821256	0.0125013	0.0376358	0.0322078	0.0948096	0.0983928	0.04244	0.0485449	0.13156	0.0288934	0.10443	0.102341	0.131978	0.0930468	0.052943	0.208541	0.0390868	0.00558672	0.0167684	0.0247578	0.088425	0.0855539	0.0500225
Sulfurospirillum diekertiae	0.0675533	0.251868	0.121701	0.138136	0.0429099	0.0542697	0.00598767	0.0723287	0.122662	0.092139	0.10305	0.0203417	0.0989318	0.0385288	0.101856	0.054729	0.197873	0.136092	0.0118571	0.0212732	0.163936	0.0788875	0.0309557	0.041537	0.0790619	0.0633162	0.026677	0.0693218	0.074652	0.0201221	0.0125056
Sulfurospirillum sp. UCH001	0.40655	0.699978	3.64386	1.88489	1.50261	0.895449	0.0374229	0.614044	1.06132	1.42746	1.69988	0.196637	0.41516	0.416789	0.929436	0.506784	0.236547	2.92954	0.111609	0.339796	0.266152	0.553224	0.465782	0.619629	0.70756	0.852441	0.632627	1.26677	0.246525	0.199673	0.68781
Thauera sp. GDN1	0.25847	0.284318	0.0102269	0.161308	0.132561	0.31386	0.440093	0.146458	0.350087	0.0101862	0.223126	0.0830621	0.206697	0.292668	0.138637	0.239014	0.334297	0.036012	0.339724	0.221356	0.240781	0.407585	0.259218	0.188843	0.22164	0.00512116	0.0221038	0.0132042	0.208678	0.172234	0.248862
Thauera sp. K11	0.0742639	0.0587178	0.0102269	0.0507985	0.192328	0.141101	0.239507	0.085534	0.0937074	0.00787117	0.0994659	0.0440738	0.219063	0.306976	0.23342	0.108839	0.0787698	0.0205185	0.0653775	0.273676	0.0933119	0.688748	0.105597	0.0745096	0.0444168	0.0023278	0.0121952	0.00660208	0.0949064	0.190667	0.230104
Thauera sp. MZ1T	0.63225	1.56838	0.0158518	0.180914	2.18381	3.99606	5.2422	0.267106	0.592778	0.0138903	0.400552	0.132221	2.28662	0.915028	0.226347	0.454838	0.726722	0.042712	0.52476	2.79771	1.04863	0.949684	0.674661	0.87142	0.43795	0.00605228	0.0434455	0.0511661	0.982281	0.460134	2.3348
Thauera sp. WB-2	0.089139	0.122586	0.0086929	0.0944674	0.0973135	0.213461	0.270942	0.070528	0.112133	0.00879719	0.0931933	0.0500068	0.144276	0.172313	0.154199	0.100182	0.095971	0.018006	0.109869	0.142013	0.0873351	0.343869	0.104439	0.0860714	0.0826153	0.0023278	0.015244	0.0198062	0.0869204	0.121999	0.159447
Tolumonas auensis	0.96722	2.22149	4.09435	0.509768	2.29951	2.44485	0.00598767	2.42406	2.22266	2.9415	1.29306	0.906903	4.41483	0.806846	3.0868	2.37684	0.602873	2.40401	0.184058	1.98243	0.603661	1.44121	1.78212	2.61255	1.81265	2.11737	0.951989	0.177431	1.03054	0.534149	0.75659
Variovorax paradoxus	0.170002	0.0628383	0.0276127	0.0204976	0.330253	0.310242	0.630202	0.0792315	0.0958132	0.0157423	0.0707911	0.0618728	0.286784	0.465232	0.662064	0.0927609	0.131678	0.0473181	0.0851756	0.239754	0.222851	0.470291	0.105597	0.21839	0.0515235	0.00838008	0.0251526	0.0214567	0.179165	0.461541	0.411435
Vescimonas coprocola	0.075606	0.0587178	0.331353	0.373414	0.00612999	0.00180899	0.0104784	0.0609242	0.0737024	0.33846	0.511667	1.23152	0.0135442	0.00978908	0.00990267	0.0287559	0.0817355	0.242034	0.66759	0.0109241	0.0357391	0.00303413	0.0410814	0.0937793	0.0968286	0.403175	0.307167	0.36724	0.0900454	0.00492498	0.00250113
